# Supplementary material for: Hemoglobin is associated with BMDs and risk of the 10-year probability of fractures in patients with type 2 diabetes mellitus
Source: Front Endocrinol (Lausanne). 2024 Jan 22;15:1305713. doi: 10.3389/fendo.2024.1305713 (PMC10846305; doi:10.3389/fendo.2024.1305713)
Supplement: Supplementary file 1 [file Table_1.xlsx]

## Sheet: Sheet1
姓名	住院号	出院时间	左FN T值	住院天数	性别男1	年龄	糖网分期	糖肾	糖尿病足	血管病变	周围神经病变	冠心病	病程（年）	收缩压	舒张压	腰围	臀围	腰臀比	是否绝经	绝经年龄	高血压病	骨折次数	吸烟史	饮酒史	巨大儿生育史	用药史（糖皮质激素）	风湿性关节炎	父母髋关节病史	继发性骨质疏松症	CAP	E	身体总水分	蛋白质	无机盐	体脂肪	体脂率	肌肉量	去脂体重	体重（精确）	骨骼肌	身高	BMI	右上肢肌肉（kg）	左上肢肌肉	躯干肌肉	右下肢肌肉	左下肢肌肉	ASM	ASMH2
李红	6777012	2022.03.11	1.5	15	0	51	-	G1A2	0	1	1	0	23	128	88	97	107	0.91	0		1	0	0	0	0	0	0	0	0			34.7	9.1	3.37	30.2	39.0181	44.4	47.2	77.4	25.8	162	29.5	2.58	2.48	21.4	6.83	6.85	18.74	7.14068
李小艺	719582	2022.9.15	-0.6	10	0	39	0	0	0	0	0	0	3	135	96	92	95	0.97	0		0	0	0	0	0	0	0	0	0	242	3.5	32.8	8.7	3.34	19.4	30.2181	41.9	44.8	64.2	24.1	162	24.5	2.26	2.13	19.3	6.46	6.45	17.3	6.59198
荆晓艳	857602	2021.11.04	-0.4	7	0	39	0	0	0	0	0	0	2	114	68	82	104	0.79	0		0	1	0	0	1	0	0	0	0	178	4.4	39.7	10.3	3.65	17.1	24.1525	50.7	53.7	70.8	29.2	177	22.6	2.7	2.74	22.8	9.6	9.38	24.42	7.7947
赵广新（DM+骨松）	1028562	2023.05.14	-3.2	6	0	54	0	1	0	1	1	0	20	156	81	-	-	-	1	47	1	0	0	1	0	0	0	0	0			32.8	8.7	3.34	11.8	20.9	42.1	44.8	56.6	24.2	160	22.1	2.44	2.28	19.9	6.1	6.04
王群漪	6175097	2023.05.09	0.2	6	0	50	0	0	0	1	0	0	0.25	108	76	109	112	-	0		1	0	0	0	0	0	0	0	0			39.7	10.6	3.85	37.8	41.1	51	54.2	92	30.1	166	33.4	3.3	3.19	25.8	7.51	7.49
王广云	6200900	2023.05.29	-2.1	7	0	51	0	G2A3	0	0	0	0	12	129	62	79	88	-	1	50	0	0	0	0	0	0	0	0	0	217	8.19	20.2	5.5	1.73	11.3	29.2	26	27.4	38.7	14.4	137	20.6	1.37	1.3	13.1	3.64	3.67
王蔚芹	6312415	2021.12.19	0.8	9	0	36	0	0	0	0	1	0	8	120	83	127	127	1	0		0	0	0	0	0	1	0	0	0			43.7	11.7	4.22	50.7	45.9655	56.1	59.6	110.3	168	168	39.1	3.47	3.38	27	8.79	8.54	24.18	8.56718
位大米	6326367	2022.03.28	-0.9	13	0	52	0	0	0	1	1	0	13	110	88	92	107	0.86	0		0	0	0	0	0	0	0	0	0	200	7.8	32.2	8.5	3.23	25.3	36.5607	41.2	43.9	69.2	23.5	160	27	2.29	2.29	19.8	6.25	6.37	17.2	6.71875
位大米	6326367	2023.03.30	-1.3	10	0	53	1	0	0	1	1	0	13	117	77	85	95	0.89	1	50	0	0	0	0	0	0	0	0	0			27.8	7.2	2.85	18	32.3	35.5	37.8	55.8	19.8	155	23.2	1.85	1.79	16.7	5.26	5.4
邱艳玲	6362225	2022.10.02	-2.1	11	0	47	0	0	0	1	0	0	2	151	102	92	102	0.92	否		1	0	0	0	0	0	0	0	0																			0
孙玉英	6365022	2022.01.25	-0.6	10	0	42	0	0	0	1	1	0	11	121	79	92	100	0.92	0		0	0	0	0	0	0	0	0	0			34.3	8.9	2.95	24	34.2368	43.7	46.1	70.1	24.7	155	29.2	2.85	2.71	21.8	6.51	6.45	18.52	7.70864
籍冬梅	6371399	2022.11.18	-0.2	15	0	54	0	1	0	1	1	1	10	170	100	123	115	1.07	1	53	1	0	0	0	0	0	0	0	0	376	6.9	40.9	10.5	3.66	48.1	46.6	52.1	55.1	104	29.9	170	35.98	3.13	3.19	25.1	8.85	8.84	24.01	8.30796
王一博	6392820	2023.03.30	1.4	10	0	21	0	0	0	0	0	0	10	99	80	-	-	-	0	-	0	0	0	0	0	0	0	0	0			30	7.9	2.99	22.3	35.3	38.4	40.9	63.2	21.7	162	24.1	1.8	1.83	17.2	5.54	6.58
刘霞	6401843	2022.08.05	-1	5	0	49	0	0	0	0	0	0	13	141	99	-	-		1	46(子宫切除)	1	0	0	0	0	0	0	0	0	215	2.5	28.4	7.5	2.76	17.6	31.2611	36.4	38.7	56.3	20.6	158	22.6	1.87	1.81	17.1	5.72	5.67	15.07	6.03669
李学芳	6423323	2022.05.15	0.1	12	0	48	0	G1A2	0	1	0	0	10	145	81	80	99	0.81	0		0	0	0	0	-	0	0	0	0	290	3	32.3	8.5	3.03	20.4	31.7757	41.3	43.8	64.2	23.6	165	23.6	2.21	2.12	19.3	7.05	6.94	18.32	6.72911
李朝霞	6439335	2023.03.23	-2.3	9	0	41	0	0	0	0	0	0	2	114	97	74	88	0.84	1	35	0	0	0	0	0	0	0	0	0			22.6	5.7	2.37	9.9	24.3	28.7	30.7	40.6	15.3	150	18	1.07	1.34	12.5	4	3.92
孙秀芹（DM+骨松）	6535648	2023.05.08	-1.8	13	0	53	1	0	0	1	0	0	12	101	67	80	91	0.87	1	52	0	0	0	0	1	0	0	0	0			26.1	6.9	2.83	14.7	29.1	33.4	35.8	50.5	18.7	157	20.5	1.62	1.66	15.8	4.69	4.76
于慧岭	6546696	2022.06.15	0.7	8	0	54	0	0	0	1	1	0	8	136	110	104	107	0.98	1		1	0	0	0	0	0	0	0	0	348	7.2	31	8	2.91	41.9	50	39.5	41.9	83.8	22.2	160	32.7	2.27	2.31	20	6.18	6.46	17.22	6.72656
朱兰云	6585417	2023.04.27	0.2	8	0	53	0	0	0	1	1	0	9	120	74	75	90	0.83	1	53	0	0	0	0	0	0	0	0	0			28.3	7.5	2.66	15.2	28.2	36.2	38.5	53.7	20.6	156	22.1	1.94	1.85	17.3	5.42	5.58
马霞	6619320	2022.06.04	-1.4	10	0	54	0	0	0	1	0	0	7	134	90	104	111	0.94	1	52	0	0	0	0	-	0	0	0	0	241	5.4	30.3	8	2.99	26.8	39.3539	38.8	41.3	68.1	22.2	158	27.3	2.17	2.09	18.9	5.76	5.75	15.77	6.3171
闫洪霞	6689389	2021.10.28	1.7	6	0	39	-	0	0	0	0	0	6	126	89	94	98	0.96	0		0	0	0	0	0	0	0	0	0	281	3.4	38.5	10.3	3.73	21.2	28.7653	49.4	52.5	73.7	28.9	170	25.5	2.8	2.74	23	8.18	8.01	21.73	7.51903
孙康津	6730542	2021.10.21	0.1	12	0	27	0	0	0	0	0	0	6	128	84	68	88	0.77	0		0	0	0	0	0	0	0	0	0			36	9.6	3.69	9.3	15.8703	46.3	49.3	58.6	27.1	164	21.8	2.35	2.29	20	7.57	7.58	19.79	7.35797
陈雷英	6735745	2023.05.22	-1	10	0	46	0	0	0	1	0	0	17	104	72	-	-	-	0	-	0	0	0	0	0	0	0	0	0			23.5	6.1	2.39	14.2	30.7	30	32	46.2	16.6	145	22	1.49	1.52	14.2	3.92	3.95
綦琪洁	6738278	2021.11.10	-0.8	9	0	33	0	0	0	1	0	0	0.66	162	112	108	112	0.96	0		1	0	0	0	0	0	0	0	0	228	4.09	37.2	9.8	3.5	38.6	43.3221	47.6	50.5	89.1	27.7	163	33.5	2.69	2.72	22.6	8.17	8.09	21.67	8.15612
李鑫	6745208	2021.11.27	2.3	7	0	22	0	0	0	0	0	0	0.5	132	85	138	142	0.97	1		0	0	0	0	0	0	0	0	0			46.1	12.2	4.25	69.8	52.719	59.2	62.6	132.4	35.1	170		3.73	3.74	29.4	9.28	9.16	25.91	8.9654
温冰	6751959	2021.12.15	0	6	0	47	0	0	0	1	1	0	12	112	78	83	98	0.84	0		1	0	0	0	0	1	0	0	0	287	2.9	3.45	9.2	3.36	22.4	32.2302	44.3	47.1	69.5	26	168	24.6	2.42	2.36	20.9	7.17	7.23	19.18	6.79563
刘燕	6752203	2021.12.22	-0.2	12	0	45	-	1	0	1	0	0	4	133	98	94	100	0.94	0		1	0	0	0	0	1	0	0	0	213	3.2	29.5	7.9	2.68	23.8	37.2457	37.8	40.1	63.9	21.7	161	24.7	2	2.8	18.6	6.12	6.1	17.02	6.5661
翟伟	6752882	2021.12.20	-1.1	8	0	36	0	0	0	0	0	0	5	115	74	127	127	1	0		0	0	0	0	0	1	0	0	0	293	4.59	39.7	10.5	3.85	39.5	42.246	50.8	54	93.5	29.6	165	34.3	3.01	3.07	24.4	7.79	7.7	21.57	7.92287
刘桂荣	6753359	2021.12.20	0.1	7	0	49	-	0	0	1	1	0	13	124	89	107	103	1.03	0		0	0	0	0	0	1	0	0	0	218	5	29.9	7.8	2.89	23.7	36.8585	38.2	40.6	64.3	21.8	156	26.4	2.18	2.21	19	5.37	5.4	15.16	6.22945
王如菊	6759847	2022.01.11	-1.3	9	0	52	-	0	0	1	0	1	3	165	96	117	107	1.09	1	50	1	0	0	0	0	0	0	0	0	392	5.9	30.7	8.2	2.59	34.1	45.1058	39.4	41.5	75.6	22.8	150	33.6	2.44	2.45	20.4	5.83	5.8	16.52	7.34222
战凯杰	6761423	2022.01.13	1.3	7	0	30	0	0	0	0	0	0	1	146	107	112	132	0.85	0		0	0	0	0	-	0	0	0	0	274	3.9	40.2	10.6	3.65	52.8	49.2537	51.4	54.4	107.2	29.9	165	39.4	3.08	3.1	25	8.75	8.65	23.58	8.66116
王爱云	6764747	2022.01.24	-1.3	8	0	54	-	0	0	0	1	0	15	158	92	111	102	1.088	1	52	1	0	0	0	0	0	0	0	0			34.6	9.2	3.16	28.9	38.0764	44.3	47	75.9	25.7	160	29.6	2.76	2.68	22.3	6.53	6.51	18.48	7.21875
孙朝霞	6769041	2022.02.14	0.7	9	0	40	0	0	0	0	0	0	0.25	133	94	95	100	0.95	0		0	0	0	0	1	0	0	0	0	315	6.5	32.7	8.7	3.13	36.3	44.9257	41.9	44.5	80.8	24.2	163	30.4	2.33	2.31	20.5	7.01	6.94	18.59	6.99688
刘雪梅	6772947	2022.02.23	-0.7	9	0	45	0	0	0	0	1	0	5	105	71	86	95	0.9	0		0	0	0	0	0	0	0	0	0			30.8	8.3	2.9	16.7	28.4497	39.6	42	58.7	22.8	158	23.5	2.16	2.18	19	6.09	5.97	16.4	6.56946
苏明强	6777089	2022.03.03	1	7	0	37	0	0	0	0	0	0	1.5	153	92	104	103	1.01	-		1	0	1	0	-	0	0	0	0	341	7	44.4	12.1	4.22	23.9	28.2506	57.2	60.7	84.6	34.3	175	27.6	3.38	3.41	27	9.47	9.16	25.42	8.30041
田依琳	6777542	2022.03.02	2.2	5	0	24	0	0	0	0	0	0	3	139	97	88	92	0.96	0		0	0	0	0	0	0	0	0	0	395	5.9	35.2	9.5	3.48	18.8	28.0597	45.3	48.2	67	26.6	165	24.6	2.47	2.41	21.1	7.34	7.18	19.4	7.1258
陈庆春	6778428	2022.03.07	0.3	7	0	24	-	1	0	0	0	0	3	148	101	120	130	0.92	0		0	0	0	0	0	0	0	0	0	360	6.1	44.6	11.9	4.13	52.1	46.2289	57.1	60.6	112.7	33.6	172	38.1	3.71	3.74	28.9	8.84	8.72	25.01	8.45389
崔海燕	6779302	2022.03.08	-2.1	6	0	41	0	0	0	1	0	0	8	140	91	77	100	0.77	1		0	1	0	0	0	0	0	0	0	204	3.9	31.4	8.4	2.91	14.6	25.4799	40.3	42.7	57.3	23.4	162	21.8	2.16	2.18	19.3	6.46	6.47	17.27	6.58055
胡艳	6780229	2022.03.10	1.5	6	0	39	-	G2A2	0	1	0	0	4	160	103	117	116	1.01	0		1	0	0	0	0	0	0	0	0							0			92		165	34.15
楚景云	6783078	2022.03.22	-1.7	10	0	52	0	0	0	1	0	0	2	137	82	77	100	0.77	1	45	1	0	0	0	0	0	0	0	0	214	2.6	30.3	7.9	2.89	20.3	33.0619	38.7	41.1	61.4	22.1	165	22.6	2.01	1.97	18.4	6.48	6.58	17.04	6.25895
耿令芝	6787335	2022.04.02	-0.3	8	0	50	0	0	0	1	1	0	10	150	100	93	108	0.86	0		1	0	0	0	0	1	0	0	0	225	2.29	36.2	9.5	3.18	27.5	35.9948	46.4	48.9	76.4	26.9	163	28.8	3.01	2.9	23.8	7.45	6.94	20.3	7.64048
王桂敬	6796383	2022.05.12	-0.6	6	0	40	1	0	0	1	0	0	17	131	72	-	-		-		0	0					0	0	0			32.3	8.6	3.23	23.7	34.9558	41.4	44.1	67.8	23.8	163	25.5	2.29	2.38	20.2	6.08	6.08	16.83	6.33445
王丽丽	6797496	2022.05.19	-1.7	8	0	43	0	0	0	1	1	0	2	120	84	83	89	0.93	0		0	0	0	0	-	0	0	0	0	251	5.09	28.8	7.5	2.87	17.9	31.3485	36.8	39.2	57.1	20.9	158	22.9	1.89	1.89	17.4	5.67	5.68	15.13	6.06073
李涛	6797570	2022.05.19	-0.8	8	0	53	0	0	0	1	0	1	10	130	74	82	87	0.94	1	49	1	0	0	0	-	0	0	0	0	243	3.3	25.6	6.8	2.42	15.1	30.2605	32.8	34.8	49.9	18.5	160	19.5	1.6	1.51	15.7	5.27	5.29	13.67	5.33984
张文菊	6799521	2022.05.30	0.1	12	0	50	1	1	0	1	1	1	4	160	77	-	-				1	0	0	0	-	0	0	0	0			35	9.3	3.27	23.9	33.4266	45	47.6	71.5	26.4	158	28.6	2.73	2.68	22.3	6.88	6.78	19.07	7.639
张红敏	6800977	2022.06.02	0	10	0	45	1	0	0	1	1	0	17	113	71	83	91	0.91	0		0	0	0	0	-	0	0	0	0			30.1	7.8	2.79	19.6	32.5041	38.4	40.7	60.3	21.7	162	23	2.08	2	18.4	6.39	6.38	16.85	6.42052
陈秀香	6802178	2022.06.07	0.3	11	0	53	0	0	0	0	1	0	10	136	85	109	110	0.99	1	47	0	0	0	0	-	0	0	0	0	358	9.8	29.4	7.9	2.58	35.7	47.2222	37.8	39.9	75.6	21.9	150	33.9	2.41	2.26	19.8	5.49	5.42	15.58	6.92444
陈芝荣	6804351	2022.06.14	-2.7	13	0	54	0	G3BA	0	1	1	0	8	162	104	95	100	0.95	1		0	0	0	0	0	0	0	0	0			35.9	8.5	3.77	6.3	11.5596	45	48.2	54.5	23.9	160	21.3	2.04	1.87	16.4	8.78	7.63	20.32	7.9375
马秀梅	6805635	2022.06.13	-0.7	7	0	49	0	0	0	1	0	0	2	116	69	70	88	0.8	0		0	0	0	0	0	0	0	0	0			32.8	8.4	3.13	11.8	21.0339	41.7	44.3	56.1	23.5	156	23.1	2.26	2.37	19.2	6.46	6.43	17.52	7.19921
张建美	6806269	2022.06.15	-0.8	8	0	54	0	0	0	1	1	0	0.5	135	86	99	106	0.93	0		0	0	0	0	0	0	0	0	0	370	4.5	28.6	7.5	2.66	25.6	39.7516	36.6	38.8	64.4	20.8	153	27.5	2.11	2.03	18.2	5.42	5.4	14.96	6.3907
王平	6815968	2022.07.08	-1.1	3	0	51	0	0	0	0	1	0	10	105	79	85	95	0.89	1	49	0	0	0	0	-	0	0	0	0	279	6.8	33.9	9	3.36	16.1	25.8013	43.6	46.3	62.4	25.4	168	22.1	2.39	2.4	20.9	6.94	6.87	18.6	6.59014
郭桂芳	6816177	2022.07.14	-0.4	9	0	53	0	0	0	0	0	1	6	131	84	-	-		1	50	1	0	0	1	-	0	0	0	0	319	4.3	38.3	10.1	3.72	33.3	38.993	49.1	52.1	85.4	28.6	164	31.8	2.99	2.92	23.9	7.65	7.59	21.15	7.86362
白玲	6827567	2022.08.11	-0.5	7	0	49	0	G1A2	0	1	1	1	10	140	79	81	98	0.82	1	48	1	0	0	0	0	0	0	0	0	223	3.4	31.6	8.3	3.01	17.3	28.7375	40.4		60.2	23.1	158	24.1	2.12	2.18	18.7	6.37	6.33	17	6.80981
张海玲	6829880	2022.08.15	0.5	5	0	39	0	0	0	0	0	0	2	110	75	81	102	0.79	0		0	0	0	0	0	0	0	0	0	272	4	36.7	9.8	3.4	17.1	25.5224	47.1	49.9	67	27.6	168	23.7	2.65	2.63	22.2	7.87	7.69	20.84	7.38379
杨秀芹	6833249	2022.08.26	-2.5	8	0	51	0	0	0	1	0	0	0.25	136	60	86	90	0.96	1	51	1	0	0	0	0	0	0	0	0										57		150	25.33
张雨	6833565	2022.08.25	1.8	6	0	22	0	0	0	0	0	0	4	142	87	110	115	0.96	0		0	0	0	1	0	0	0	0	0			37.4	10.2	3.52	40.3	44.0919	48.1	51.1	91.4	28.6	165	33.6	2.81	2.83	23.7	7.84	7.93	21.41	7.8641
刘杰	6834281	2022.08.28	0.9	7	0	54	1	0	0	1	0	0	10	115	79	93	104	0.89	1		0	0	0	0	0	0	0	0	0	374	4.1	31.3	8.3	3.02	24.2	36.2275	40.1	42.6	66.8	22.9	160	26.1	2.24	2.34	19.8	6.04	5.99	16.61	6.48828
朱明霞	6837054	2022.9.3	-1.2	5	0	45	0	0	0	0	1	0	0.25	164	111	110	110	1	0		1	0	0	0	0	0	0	0	0	336	5.4	33.2	8.8	2.93	33.1	42.4359	42.5	44.9	78	24.5	159	30.9	2.66	2.7	22.1	6.21	6.32	17.89	7.07646
陈小丫	6838060	2022.9.6	-1.3	6	0	23	1	G2	0	0	0	0	5	131	104	70	68	0.91	0		0	0	0	0	0	0	0	0	0	282	5.2	25.7	6.9	2.52	8.8	20.0456	33	35.1	43.9	18.7	150	19.5	1.59	1.53	15.1	5.07	5.13	13.32	5.92
高京华	6838061	2022.9.7	0.5	7	0	53	0	0	0	1	0	0	7	111	77	89	99	0.9	1		1	0	0	0	0	0	0	0	0	305	7.5	28.3	7.5	2.46	25.6	40.0626	36.2	38.3	63.9	20.7	158	25.6	2.01	1.96	18.2	5.97	5.99	15.93	6.38119
黄文慧	6838132	2022.9.9	2.5	9	0	23	0	0		0	0	0	2	122	94	108	105	1.03	0		0	0	0	0	-	0	0	0	0	305	7.2	34.3	9.2	3.26	35.6	43.2039	44.1	46.8	82.4	26	167	29.5	2.52	2.52	22	7.47	7.13	19.64	7.0422
姬凯欣	6847642	2022.10.03	0.2	5	0	24	0	0	0	0	0	0	0.25	116	95	109	128	0.85	否		1	0	0	0	0	0	0	0	0			39.6	10.7	3.75	57.2		50.9	54	111.2	30.1	168.5	39.2	3.04	3.08	25.4	8.39	8.28	22.79	8.02684
孙凤	6857035	2022.11.11	-1.1	15	0	47	0	0	0	0	0	0	4	156	101	71	81	0.87	0		0	0	0	0	0	0	0	0	0	141	5.2								41		148	18.7
杨丽	6861030	2022.11.15	-1	7	0	48	0	0	0	0	0	0	5	101	88	95	110	0.86	0		0	0	0	0	0	0	0	0	0	339	4.9	34	9.1	3.25	27.2	37	43.6	46.3	73.5	25.2	170	25.4	2.41	2.35	20.9	7.34	7.39	19.49	6.74394
王春霞	6861956	2022.11.19	1.4	8	0	52	0	0	0	0	0	0	0.42	122	78	115	130	0.89	1	-	0	0	0	0	0	0	0	0	0	339	4.4	40.2	10.4	3.75	37.2	37.2	51.2	54.4	90	29.5	160	35.16	3.11	3.05	24.6	8.66	8.02	22.84	8.92187
王金晨	6862809	2022.11.26	-2.3	12	0	22	0	0	0	0	0	0	0.25	117	88	84	96	0.875	0		0	0	0	0	0	0	0	0	0	241	4.8	27.7	7.4	2.75	21	35.7	35.6	37.9	59	20.5	160	23.04	1.78	1.84	17.2	5.48	5.54	14.64	5.71875
韩慧	6873798	2023.03.11	-0.1	16	0	50	0	0	0	0	0	1	8	113	74	-	-	-	0		1	0	0	0	0	0	0	0	0			28.6	7.6	2.77	19.8	33.6	36.6	39	58.8	20.9	149	26.5	2.11	2.05	17.8	5.06	4.95
李晓静	6876953	2023.02.09	-1	12	0	40	0	0	0	1	0	0	0.25	137	89	-	-	-	0	0	0	0	0	0	0	0	0	0	0			23.8	6.2	2.29	13	28.7	30.4	32.3	45.3	16.8	156	18.6	1.38	1.48	14.7	4.64	4.67
张密侠	6877109	2023.02.09	0.3	12	0	41	0	0	0	1	1	0	8	107	70	-	-	-	-	-	0	0	0	0	0	0	0	0	0			33.4	8.7	3.14	26	36.5	42.6	45.2	71.2	24.3	162	27.1	2.52	2.53	21.1	6.34	6.57
范岩英	6878568	2023.02.11	0.2	10	0	51	1	1	0	1	0	0	10	147	96	97	95	1.02	0	-	0		0	0	0	0	0	0	0			27.6	7.5	2.45	22	36.9	35.4	37.5	59.5	20.2	154	25.1	2.03	1.96	17.9	5.25	5.22
周海霞	6881151	2023.02.19	0.6	11	0	49	0	0	0	1	1	0	0.25	126	75	-	-	-	0	0	0	0	0	0	0	0	0	0	0			30.7	8.2	2.7	21.2	33.8	39.4	41.6	62.8	22.6	151	27.5	2.33	2.25	19.2	5.78	5.86
周蕊	6881707	2023.02.17	-0.1	8	0	48	0	0	0	0	1	0	2	93	71	-	-	-	0	0	0	0	0	0	0	0	0	0	0			33.8	8.9	3.35	30.6	39.9	43.3	46.1	76.7	25	160	30	2.4	2.42	20.7	6.85	6.73
卢宪英	6884871	2023.02.28	-0.8	11	0	51	1	0	0	1	1	0	14	94	60	-	-	-	0	-	0	0	0	0	0	0	0	0	0			32.4	8.5	3.02	15.8	26.5	41.4	43.9	59.7	23.5	158	23.9	2.29	2.27	19.4	6.45	6.46	17.47	6.99808
韩立喜	6886113	2023.03.08	-1	16	0	52	0	0	0	1	1	0	7	117	73	-	-	0.8	0	0	0	0	0	0	0	0	0	0	0			33	8.5	2.94	9.5	17.6	42	44.4	53.9	23.7	159	21.3	2.33	2.35	19.5	6.77	6.74	18.19	7.19513
史爱芹	6889238	2023.03.03	-1.5	3	0	50	0	0	0	1	0	0	1	173	112	-	-	-	0		0	0	0	0	0	0	0	0	0			26	6.9	2.43	22.5	38.9	33.3	35.3	57.8	18.7	155	24.1	1.72	1.73	16.4	5.14	5.17	13.76	5.72737
刘红娟	6892693	2023.03.20	0.4	12	0	36	1	0	0	0	1	0	2	91	73	74	90	0.82	0	-	0	0	0	0	0	0	0	0	0			24.3	6.3	2.6	15	31.1	31	33.2	48.2	17.1	155	20.1	1.52	1.51	15	4.25	4.4
周翠华	6895964	2023.03.23	1	7	0	50	1	0	0	0	0	0	17	151	91	97	105	0.92	1	49	0	0	0	0	1	0	0	0	0			32.4	8.7	3.03	25.2	36.3	41.6	44.1	69.3	24	157	28.1	2.52	2.4	20.6	5.96	5.86
王俊兰	6898541	2023.04.03	-1	11	0	52	0	0	0	1	0	0	4	109	75	-	-	-	1	39	0	0	0	0	0	0	0	0	0			25.5	6.7	2.62	14.7	29.6	32.6	34.8	49.5	18.2	148	22.6	1.64	1.66	15.3	4.57	4.44
高春英	6899166	2023.04.07	-1.8	13	0	36	0	0	0	0	1	0	7	92	70	78	87	0.89	1	-	0	0	0	0	0	0	0	0	0			27.2	6.9	2.84	12.1	24.6	34.5	36.9	49	18.8	152	21.2	1.5	1.53	14.4	5.41	5.55
邓立红	6899969	2023.04.03	-1.4	7	0	54	0	0	0	1	0	0	0	119	72	-	-	-	1	53	0	0	0	1	1	0	0	0	0			27	7.2	2.54	24.3	39.8	34.5	36.7	61	19.4	152	26.4	1.91	1.89	17.1	4.98	4.97
肖燕	6906260	2023.04.20	-2.4	8	0	51	0	0	0	1	0	0	2	113	84	90	108	0.83	1	51	0	0	0	0	0	0	0	0	0			30.1	8	2.79	30.4	42.6	38.5	40.9	71.3	22.1	161	27.5	2.22	2.17	19.5	5.91	5.98
王秀平	6906872	2023.04.21	-1	8	0	51	1	G1A3	0	1	0	0	16	147	90	97	100	0.97	1	51	1	0	0	0	0	0	0	0	0			32	8.4	3.12	23.3	34.9	40.9	43.5	66.8	23.3	157	27.1	2.51	2.3	20.1	5.81	5.73
刘秀华	6909138	2023.04.29	-1	10	0	54	0	0	0	1	1	0	9	127	85	94	107	0.88	1	45	1	0	0	0	1	0	0	0	0			34.3	8.9	3.16	29.8	39.2	43.8	46.4	76.2	24.9	161	29.4	2.57	2.49	21.1	6.98	7.07
王鑫宇	6912752	2023.05.08	1.4	10	0	24	0	0	0	0	0	0	0.042	110	85	87	102	-	0		0	0	0	0	0	0	0	0	0			30.4	8.2	2.8	30.9	30.9	39.1	41.4	72.3	22.7	158	29	2.11	2.14	19.2	6.37	6.44
陈丛丛	6915197	2023.05.22	1.1	16	0	30	0	G0A3	0	0	0	0	0.5	132	96	109	121	0.9	0	-	1	0	0	0	0	0	0	0	0			39.2	10.5	3.74	46.4	46.5	50.4	53.4	99.8	29.6	169	34.9	3.01	3.01	24.8	8.25	8.43
孙元梅	6922229	2023.05.27	-1.4	4	0	53	0	0	0	1	0	0	3	130	82	-	-	-	1	50	0	0	0	0	0	0	0	0	0			33.7	9	3.16	22.5	32.9	43.3	45.9	68.4	25.2	165	25.1	2.41	2.27	20.4	7.18	7.15
张红岩	6922398	2023.06.05	-2.7	12	0	50	1	0	0	0	0	0	17	77	50	-	-	-	1	50	0	0	0	0	1	0	0	0	0			27	7.1	2.74	14.3	27.9	34.5	36.8	51.1	19.2	153	21.8	1.69	1.71	15.8	5.09	5.12
王海风	6924199	2023.06.02	0.9	4	0	50	0	0	0	0	0	0	2	119	75	82	103	-	0	-	0	0	0	0	0	0	0	0	0	298	5.4	29.9	8	2.79	25.6	38.6	38.4	40.7	66.3	22.2	157	26.9	2.14	1.09	18.9	6.02	6.04
王安清	812697	2022.02.23	1.9	6	0	57	-	0	0	1	1	0	25	119	70	96	91	1.05	1	48	0	0	0	0	0	0	0	0	0							0			63		162	24.01
李金莲	1086169	2021.11.23	0	9	0	56	0	0	0	1	1	1	9	108	65	88	104	0.85	1		0	0	0	0	0	0	0	0	0			32.9	8.7	3.33	16.3	22.8933	42.2	44.9	71.2	24.1	163	26.8	2.28	2.23	19.7	6.69	6.87	18.07	6.80116
王庆梅	6222201	2021.12.16	1	12	0	58	0	0	0	1	1	1	5	118	73	98	103	0.95	1	53	1	0	0	0	0	1	0	0	0	248	2.4	33.5	8.8	2.84	25.6	36.2093	42.8	45.1	70.7	24.5	157	28.7	2.66	2.84	22	6.32	6.43	18.25	7.40395
李旭	6347707	2022.07.07	-0.4	12	0	57	1	0	0	1	1	0	13	130	91	96	110	0.87	1	30（子宫切除）	0	0	0	0	-	0	0	0	0										76.5		163	28.8
杨建婷	6366864	2022.08.12	-1.1	9	0	58	1	1	0	1	1	0	5	158	68	94	99	0.95	1	50	1	0	0	0	0	0	0	0	0	227	3.9	29.4	7.6	2.68	27.4	40.8346	37.5	39.7	67.1	20.9	158	26.9	2.09	1.97	18.1	6.25	6.09	16.4	6.56946
王爱青	6384883	2022.9.1	-1.5	13	0	55	0	0	0	1	0	0	0.25	118	84	97	103	0.94	1		1	0	0	0	0	0	0	0	0	282	6	31.8	8.6	2.82	29.2	40.3315	40.9	43.2	72.4	23.8	155	30.1	2.39	2.37	20.2	6.38	6.36	17.5	7.28408
杨景荣	6438657	2021.12.15	-1	14	0	58	0	1	0	1	1	0	0.25	129	76	81	89	0.91	1	52	0	0	0	0	0	1	0	0	0	175	4.09	31.1	8.1	3.01	11.1	20.8255	39.8	42.2	53.3	22.5	163	20.1	2.13	2.14	18.8	6.12	6.19	16.58	6.24036
刘长兰	6553653	2023.03.01	-1.2	8	0	57	1	0	0	1	0	0	5	139	96	-	-	-	1	48	1	0	0	0	0	1	1	0	0			33.3	8.7	3.15	30.7	40.4	42.6	45.2	75.9	24.6	162	28.9	2.51	2.44	21.2	6.81	6.69	18.45	7.03018
李金凤	6592024	2022.08.25	0.7	9	0	57	0	0	0	1	1	0	8	142	100	90	100	0.9	1		1	0	0	1	0	0	0	0	0	236	6.2	36.1	9.4	3.39	18	26.9058	46.1	48.9	66.9	26.4	169	23.4	2.87	2.73	22.8	7	6.9	19.5	6.82749
赵九珍	6603969	2022.8.01	-0.1	7	0	58	0	0	0	1	0	1	0.25	134	85	93	102	0.91	1	56	1	0	0	0	0	0	0	0	0	392	5.09	30.5	8.1	2.89	32.2	43.6906	39.1	41.5	73.7	22.5	163	27.7	2.24	2.26	20.1	6.24	6.22	16.96	6.38338
董霞	6736326	2021.11.03	-3	8	0	58	0	0	0	1	0	0	13	122	74	97	96	1	1	53	1	0	0	0	0	0	0	0	0			28.4	7.5	2.66	26.1	40.34	36.4	38.6	64.7	20.7	152	28	2.13	2.12	18.5	5.08	5.07	14.4	6.23269
王福兰	6737508	2021.11.03	-2	5	0	56	-	1	0	0	0	0	19	114	66	90	96	0.94	1	42	0	0	0	0	0	0	0	0	0	213	3.1	31.7	8.1	3.11	20.7	32.5472	40.4	42.9	63.6	22.6	165	23.4	2.27	2.14	19.3	6.5	6.44	17.35	6.37282
孟风香	6751459	2021.12.23	-0.4	15	0	56	0	0	0	1	0	0	1	126	82	94	96	0.97	1	52	0	0	0	0	0	1	0	0	0	343	4.8	32.6	8.7	3.24	18.3	29.1401	41.8	44.5	62.8	24	163	23.6	2.19	2.2	19.4	6.73	6.63	17.75	6.68072
刘宽荣	6757310	2022.01.02	-0.9	8	0	59	0	0	0	0	0	0	1	120	72	104	109	0.95	-	54	0	0	0	0	0	1	1	0	0							0			88		158	35.3
周明菊	6772885	2022.02.23	1.6	9	0	57	-	0	0	1	1	0	10	130	76	107	112	0.96	1	47	1	0	0	0	0	0	0	0	0	294	2.7	34.6	9.1	3.17	31.9	40.4822	44.3	46.9	78.8	25.6	158	31.6	2.69	2.71	22	6.71	6.74	18.85	7.55087
庞春兰	6774927	2022.02.23	-1	4	0	58	0	0	0	0	0	0	2	174	92	91	98	0.93	1	46	1	0	0	0	0	0	0	0	0	290	5.09	30.5	8	2.69	21.9	34.7068	39	41.2	63.1	22.1	158	25.3	2.26	2.28	19.5	6.02	6.11	16.67	6.67762
康伟	6783651	2022.03.22	-1.3	8	0	59	0	0	0	1	0	0	0.25	137	83	93	108	0.85	1	53	0	0	0	0	0	0	0	0	0	190	3.5	31.5	8.4	2.91	30.4	41.5301	40.4	42.8	73.2	23.2	159	29	2.33	2.31	20.1	6.19	6.28	17.11	6.76793
王瑞云	6786180	2022.04.01	-1.9	10	0	58	0	0	0	1	0	1	1	113	84	93	102	0.91	0	48	0	0	0	0	0	1	0	0	0	357	5	31.7	8.5	3.02	27.3	38.7234	40.7	43.2	70.5	158	158	28.2	2.28	2.33	19.9	5.16	6.1	15.87	6.35715
苏纯美	6789029	2022.04.13	-2.8	13	0	56	0	0	0	1	0	0	10	117	79	73	95	0.77	1	51	0	0	0	0	0	0	0	0	0	261	2.9	25.7	6.9	2.42	15.3	30.4175	33.1	35	50.3	18.8	155	20.9	1.76	1.75	16.7	5.08	4.9	13.49	5.61498
蔡连各	6806066	2022.06.15	-1.7	8	0	59	0	0	0	1	1	0	6	151	3	85	96	0.88	1		0	0	0	0	0	0	0	0	0	195	3.4	28.1	7.4	2.76	16.2	29.7248	36	38.3	54.5	20.3	155	22.7	1.88	1.86	17	5.27	5.28	14.29	5.94797
赵庆波	6807194	2022.06.16	-1.7	6	0	59	0	0	0	1	0	0	3	138	75	90	99	0.9	1		0	0	0	0	0	0	0	0	0			29.4	7.7	2.78	20.2	33.6106	37.6	39.9	60.1	21.3	156	24.7	2.06	1.96	17.9	5.86	5.92	15.8	6.49244
孙秀兰	6811937	2022.07.04	-0.6	11	0	59	1	0	0	1	0	0	6	121	74	101	111	0.9	1	54	0	0	0	0	-	0	0	0	0	356	4.2	31.3	8.2	2.91	30.1	41.5172	30	42.4	72.5	22.7	160	28.3	2.24	2.2	19.5	6.6	6.53	17.57	6.86328
王清华	6817279	2022.07.15	-2.2	7	0	55	1	0	0	0	1	0	17	110	74	85	101	0.84	1	50	0	0	0	0	-	0	0	0	1	281	5.1	28.7	7.7	2.77	21.2	35.0993	36.9	39.2	60.4	21.1	155	25.1	1.92	1.94	17.6	5.65	5.54	15.05	6.26431
郑书美	6823769	2022.8.01	-1.1	7	0	56	0	0	0	1	0	0	6	140	79	94	97	0.96	1	51	0	0	0	0	0	0	0	0	0	303	6	34.6	9.2	3.26	16.1	25.4747	44.4	47.1	63.2	25.8	163	23.8	2.58	2.51	21.3	6.83	6.98	18.9	7.11355
张颜丽	6834800	2022.8.31	0.8	9	0	56	1	0	0	0	0	1	20	114	73	122	120	1.02	1		1	0	0	0	0	0	0	0	0			30	7.8	2.78	39.5	49.3134	38.3	40.6	80.1	21.6	159	31.7	2.35	2.25	20	5.96	5.73	16.29	6.44357
于传红	6837669	2022.9.6	-1.1	7	0	55	0	0	0	0	0	0	7	156	103	68	86	0.79	1		1	0	0	0	0	0	0	0	0	199	3.1	26.6	7	2.44	7.5	17.2414	34	36	43.5	19	158	17.4	1.77	1.72	16.3	5.01	5	13.5	5.40779
王红	6847604	2022.10.04	-2	6	0	59	1	0	0	0	0	0	8	151	74	86	90	0.96	是	50	1	0	0	0	0	0	0	0	0			27	7.2	2.54	16.6		34.6	36.7	53.3	19.4	153	22.8	1.73	1.74	16.1	5.42	5.4	14.29	6.10449
刘萍	6855865	2022.11.05	-1.8	12	0	58	0	0	0	0	0	0	15	128	92	107	115	0.91	1	41	1	1	0	0	1	0	0	0	0	254	3.4	33.9	9	3.15	30.9	40.2	43.4	46	76.9	25	163	28.9	2.59	2.52	21.6	6.57	6.72	18.4	6.92536
王军	6858978	2022.11.14	-0.4	12	0	59	0	0	0	1	1	1	8	130	77	85	95	0.89	1	50	0	0	0	1	0	0	0	0	0	302	3.7	30.8	8.2	2.91	16	27.6	39.5	41.9	57.9	22.7	156	23.8	2.14	2	18.3	6.03	6.18	16.35	6.71844
渐文	6859796	2022.11.16	-2.2	12	0	59	0	0	0	1	1	1	10	153	76	83	94	0.89	1	-	0	0	0	0	0	0	0	0	0	245	3.8	28.2	7.4	2.76	17.9	31.9	36.1	38.4	55	20.4	160	21.48	1.85	1.83	17.3	5.66	5.62	14.96	5.84375
郭秀娟	6861018	2022.11.15	-3.6	7	0	57	0	0	0	0	0	0	10	110	69	81	90	0.9	1	42	0	0	0	0	0	1	0	0	0	186	4.1	19.8	5.3	1.93	19.7	42.3	25.5	27	48	14	155	19.9	1.2	1.19	13.4	3.84	3.74	9.97	4.14984
朱玉春	6880462	2023.02.16	-3.4	10	0	58	0	0	0	1	0	0	10	124	4	77	95	0.81	1	-	0	0	0	0	0	0	0	0	0			25.3	6.5	2.51	19.1	35.8	32.3	34.3	53.4	17.7	158	21.4	1.56	1.44	15.1	5.24	5.27
王立平	6880467	2023.02.16	-0.7	10	0	56	1	0	0	1	1	0	10	105	70	-	-	-	1		0	0	0	0	0	0	0	0	0			28.6	7.6	2.57	34.4	47	36.7	38.8	73.2	20.8	151	32.1	2.28	2.28	19.4	5.1	5.13
胡书莲	6887898	2023.03.07	-2	10	0	56	0	0	0	0	1	1	15	146	78	-	-	0.84	1	0	1	0	0	0	0	0	0	0	0			27.5	7.3	2.54	21.8	36.9	35.2	37.3	59.1	19.8	155	24.6	1.75	1.67	16.3	6.03	5.77	15.22	6.33507
杨松霞	6888766	2023.06.01	-0.9	24	0	57	1	0	0	0	1	0	20	113	61	90	110	0.81	1	48	1	0	0	0	0	0	0	0	0			35.6	9.3	3.38	26.1	35.1	45.5	48.3	74.4	26.1	160	29.1	2.82	2.72	22.3	6.66	6.69
郭亚君	6892061	2023.03.14	-2.4	7	0	59	1	G1A2	0	1	0	1	20	115	97	-	-	-	1	39	0	0	0	0	0	0	0	0	0			33.3	8.7	3.24	20.8	31.5	42.5	45.2	66	24.2	165	24.2	2.36	2.33	20.2	6.67	6.82
周美丽	6892101	2023.03.17	-2.5	10	0	59	1	0	0	1	0	0	10	111	63	-	-	-	1		0	0	0	0	0	0	0	0	0			27.4	7	2.85	9	19.5	34.8	37.2	46.2	19	156	19	1.56	1.53	14.8	5.24	5.51
董翠萍	6899873	2023.04.12	-0.1	16	0	59	0	0	0	0	0	0	6	155	96	96	104	0.92	1	53	0	0	0	0	0	0	0	0	0			27.7	7.4	2.35	29.7	44.2	35.4	37.4	67.1	20	152	29	2.05	2.09	18.2	5.28	5.24
崔荣香	6909419	2023.04.30	-0.8	10	0	57	0	0	0	1	1	0	15	119	76	95	92	1.03	1	50	0	0	0	0	0	0	0	0	0			30.7	8.1	2.8	17.8	30	39.4	41.6	59.4	22.5	167	21.3	2.25	2.18	19.7	6.47	6.45
王荷莲	6916469	2023.05.19	-1.5	10	0	58	1	G2A2	0	0	0	0	10	107	74	85	105	0.81	1	48	1	0	0	0	1	0	0	0	0			25.2	6.5	2.51	10	22.7	32.1	34.2	44.2	17.6	157	17.9	1.52	1.48	14.9	4.87	4.73
裴桂芹	6919290	2023.05.24	-0.4	8	0	58	0	0	0	1	0	1	20	120	63	-	-	-	1	46	1	0	0	0	0	0	0	0	0			33.8	8.9	3.15	31.5	40.7	43.2	45.8	77.3	24.8	162	29.5	2.61	2.56	21.7	6.57	6.47
周玲	6923264	2023.06.05	0.3	10	0	56	0	0	0	1	0	0	0.25	126	81	109	100	-	1	50	0	0	0	0	0	0	0	0	0	344	5	33.3	8.9	3.24	28.1	38.3	42.7	45.4	73.5	24.7	165	27	2.5	2.38	21.1	6.73	6.54
董秀琴	500688	2022.06.23	-2.1	10	0	84	0	0	0	1	1	0	16	156	77	91	97	0.94	1		1	0	0	0	0	0	0	0	0													22.83
高天丽	531510	2022.9.6	-1.4	7	0	67	1	0	0	1	1	1	22	136	64	92	92	1	1		1	0	0	0	0	0	0	0	0	273	4.5	24.4	6.5	2.3	21.5	39.3053	31.3	33.2	54.7	17.7	148.5	24.8	1.61	1.55	15.2	4.63	4.58	12.37	5.6094
朱德叶	628404	2022.01.10	-	13	0	66	-	G3A2	0	1	1	1	19	139	73	92	99	0.92	1	53	1	0	0	0	1	0	0	0	0			32	8.5	2.92	25.6	37.1014	41	43.4	69	23.5	162	26.3	2.38	2.37	20.5	6.43	6.44	17.62	6.71392
邓兆风	697093	2022.02.21	0.2	11	0	66	-	G1A3	0	1	0	1	18	156	80	89	100	0.89	1	45	1	0	0	0	0	0	0	0	0	217	3.1	32.6	8.5	2.82	21.9	33.2827	41.6	43.9	65.8	23.5	163	24.8	2.34	2.29	19.9	7.14	6.99	18.76	7.06086
薛玉林	755397	2022.04.04	-1.9	12	0	68	0	0	0	1	1	0	14	146	77	85	95	0.89	1	30	0	0	0	0	0	1	0	0	0	214	4.09	30.2	7.9	2.69	19.8	32.6733	38.5	40.8	60.6	21.8	163	22.8	2.08	1.97	18.4	6.53	6.5	17.08	6.42854
段义焕	856611	2022.05.20	-1.5	9	0	64	1	G2A2	0	1	0	1	28	142	72	89	95	0.94	1	55	1	0	0	0	-	0	0	0	0	283	3.3	28.3	7.4	2.76	16.8	30.3797	36.1	38.5	55.3	20.4	155	23	1.84	1.88	16.9	5.36	5.43	14.51	6.03954
关书南	898695	2022.04.02	-0.3	12	0	71	-	0	0	1	1	1	19	144	78	85	98	0.86	1	54	0	0	0	0	1	1	0	0	0	213	5.6	30.8	8.2	2.9	20	32.3102	39	419	61.9	22.5	160	24.2	2.05	2.19	18.7	6.24	6.21	16.69	6.51953
崔春吉	1079833	2021.11.13	-3.4	8	0	68	0	0	0	1	0	0	11	175	93	-	-	0.96	1	51	1	0	0	0	0	0	0	0	0			28.7	7.4	2.67	22.9	37.1151	36.6	38.8	61.7	20.5	157	25	2.05	2.06	18.2	5.48	5.69	15.28	6.19903
陈斌英	1102203	2022.05.24	-2	8	0	66	0	0	0	1	1	1	14	121	69	83	92	0.9	1	41	1	0	0	0	-	0	0	0	0	256	4.09	32.9	8.9	3.14	15	25.0417	42.3	44.9	59.9	24.4	163	22.5	2.35	2.29	20	6.49	6.5	17.63	6.63555
王秀芝	1142963	2022.07.13	-1.8	11	0	73	1	0	0	1	1	0	18	126	75	90	100	0.9	1	50	1	0	0	0	-	0	0	0	0	264	3.3	28.9	7.6	2.77	19.9	33.6149	36.9	39.3	59.2	20.9	159	23.4	1.95	1.94	17.7	5.6	5.68	15.17	6.00055
魏金红	1153552	2023.04.03	-1.8	10	0	78	0	0	0	1	0	0	2	102	54	-	-	-	1	50	1	0	0	0	0	0	0	0	0			30.8	7.9	2.7	39.7	48.9	39.1	41.4	81.1	21.9	152	35.1	2.47	2.47	20.3	5.77	5.65
周新华	6027878	2021.12.31	-3.1	8	0	69	-	0	0	1	1	1	20	113	58	93	104	0.89	1		1	0	0	0	0	1	0	0	0			27.3	7.2	2.44	23.4	38.806	34.8	36.9	60.3	19.5	158	24.2	1.84	1.91	17.3	5.45	5.45	14.65	5.86845
张国荃	6042495	2021.10.26	-2	5	0	70	0	0	0	1	1	0	20	153	93	93	105	0.88	1	51	1	0	0	0	0	0	0	0	0	190	4	29.3	7.7	2.78	19.9	33.3333	37.5	39.8	59.7	21.4	162	22.7	1.93	1.89	17.8	6.03	6.2	16.05	6.11568
池秀青	6056189	2022.06.27	-1.4	12	0	67	0	0	0	1	1	0	20	164	78	100	103	0.97	1		1	0	0	0	0	0	0	0	0	305	3.6	33.1	8.6	3.03	16.5	26.9608	42.2	44.7	61.2	23.8	156	25.1	2.49	2.46	20.1	6.28	6.18	17.41	7.15401
王淑萍	6059949	2023.04.19	-2.4	13	0	70	0	0	0	1	0	1	25	156	83	-	-	-	1	45	1	0	0	0	0	0	0	0	0			27.3	7.3	2.64	17.8	32.4	35	37.2	55	19.9	152	23.8	1.87	1.83	16.8	4.96	4.96
张加英	6088478	2022.9.6	-3.6	11	0	77	0	0	0	1	1	1	12	95	46	99	107	0.92	1		1	0	0	0	0	0	0	0	0	315	6.1	30.1	7.7	2.89	29.5	42.0228	38.4	40.7	70.2	21.4	152	30.4	2.29	2.29	19.1	5.25	5.49	15.32	6.63089
胡俊敏	6106532	2021.11.22	-2.2	5	0	71	0	0	0	1	1	1	27	149	88	95	102	0.93	1		1	0	0	0	0	0	0	0	0	225	4.2	29.3	7.6	2.98	21.3	34.8039	37.4	39.9	61.2	21.2	158	24.5	1.73	2.21	17.6	5.54	5.57	15.05	6.02868
路在连	6135692	2023.05.22	-3	10	0	60	1	G1A2	0	0	0	0	15	117	81	96	100	0.96	1	53	0	0	1	1	0	0	0	0	0			31.2	8.1	3.01	13.1	23.6	39.8	42.3	55.4	22.2	154	23.4	2.23	2.25	18.6	5.65	5.71
李共俊	6145248	2022.07.06	-2.5	8	0	75	0	G1A2	0	1	1	1	17	138	74	104.5	107	0.977	1	43	1	1	0	1	-	0	0	0	1	250	3.8	32	8.3	2.82	37.3	46.393	40.8	43.1	80.4	23	156	33	2.4	2.42	20.3	6.43	6.45	17.7	7.27318
吴玉芳	6162040	2022.07.13	0.4	9	0	67	0	0	0	1	0	1	22	119	75	121	118	1.02	1	50	1	0	0	0	-	0	0	0	0			35.9	9	3.28	47.4	49.5816	45.5	48.2	95.6	25.2	160	37.3	2.56	2.6	21.4	8.24	7.9	21.3	8.32031
张秀平	6167678	2022.08.29	-2.6	8	0	80	0	0	0	1	1	1	6	124	71	-	103	-	1	50	1	0	0	0	0	0	0	0	0	252	5.3	25.2	6.6	2.31	29.7	46.5517	32.2	34.1	63.8	17.9	150	28.4	1.85	1.92	17	4.51	4.51	12.79	5.68444
刘淑美	6170177	2021.11.25	-2.1	6	0	67	-	G1A2	0	1	1	1	25	115	69	82	89	0.92	1		1	2	0	0	0	0	0	0	0	216	4.8	24.2	6.2	2.39	19.8	37.6426	30.8	32.8	52.6	16.7	150	23.4	1.48	1.36	14.1	4.87	4.69	12.4	5.51111
马守侠	6210097	2022.02.14	-2.6	9	0	67	-	0	0	1	1	0	20	113	91	90	95	0.95	1	48	0	0	0	0	0	0	0	0	0	234	2.8	27.8	7.2	2.66	22	36.8509	35.4	37.7	59.7	19.9	164	22.2	1.93	1.86	17.8	5.51	5.53	14.83	5.51383
李玉华(DM+骨松)	6229298	2022.04.18	-2.5	4	0	67	0	0	0	0	1	1	16	137	83	94	99	0.95	1	58	0	0	0	0	0	0	0	0	0	281	6.1	27.1	7.2	2.44	26.9	42.2956	34.6	36.7	63.6	19.5	157	25.8	1.85	1.87	17.3	5.56	5.41	14.69	5.95967
张振洁	6254691	2021.11.11	-3.3	9	0	74	0	0	0	1	1	0	21	150	96	95	106	0.9	1	55	1	0	0	0	0	0	0	0	0			31.1	8.2	2.9	28.2	40.0568	39.7	42.2	70.4	22.7	162	26.8	2.26	2.17	19.6	6.33	6.35	17.11	6.51959
王玉贞	6272626	2021.12.17	-3	10	0	70	0	0	0	1	0	1	16	123	78	92	97	0.95	1	47	0	0	0	0	0	1	0	0	0	229	2.6	27	7.1	2.64	18.2	33.1512	34.6	36.7	54.9	19.3	159	21.7	1.8	1.79	16.9	5.4	5.34	14.33	5.66829
高建军	6322201	2023.03.07	-1.7	13	0	65	0	G1A2	0	1	0	1	1	147	95	99	110	0.9	1	0	1	0	0	0	0	0	0	0	0			31.8	8.4	3.12	32.1	42.6	40.8	43.3	75.4	23.6	159	29.8	2.33	2.27	20.1	6.23	6.21	17.04	6.74024
周玉贵	6328138	2022.06.11	-3.8	8	0	64	1	0	0	1	0	0	10	101	60	81	92	0.88	1		0	2	0	0	0	0	0	0	0	269	4.1	24.1	6.3	2.49	13.8	29.5503	30.8	32.9	46.7	17	156	19.2	1.46	1.48	14.8	4.29	4.37	11.6	4.7666
梁凤琴	6329424	2022.05.18	-1.6	9	0	66	0	0	0	1	1	1	24	133	68	89	95	0.94	1	48	1	0	0	0	-	0	0	0	0	255	3.1	28.5	7.5	2.97	25	39.0625	36.5	39	64	20.5	160	25	1.94	1.89	7.8	5.39	5.54	14.76	5.76562
王桂英	6348048	2023.06.06	-1.8	12	0	74	1	1	0	1	1	1	21	149	76	98	113	-	1	50	1	0	0	0	0	0	0	0	0			36.4	9.2	3.59	28.2	36.4	46.2	49.2	77.4	25.8	161	29.9	2.52	2.4	20.4	7.87	7.8
孙兆兰	6349440	2023.06.10	-0.4	4	0	63	0	0	0	1	1	1	19	142	92	80	96	-	1	-	1	0	0	0	0	0	0	0	0			29.7	7.7	2.68	17.1	29.8	37.9	40.1	57.2	21.5	158	22.9	2.11	1.93	17.9	6.11	5.94
高凤琴	6380003	2022.11.03	-1.3	9	0	67	1	G4A3	0	1	0	1	16	181	76	114	114	1	1	50	1	0	0	0	0	0	0	0	0	191	10.1	37.4	9.2	3.4	31.3	38.5	47.2	50	81.3	25.7	152	35.2	2.98	2.69	21.5	7.37	7.93	20.97	9.07635
杨丽华	6390315	2023.05.03	-0.7	12	0	63	0	0	0	1	1	0	14	184	111	-	-	-	1	54	1	0	0	0	0	0	0	0	0			34.7	9	3.36	29.3	38.4	44.3	47.1	76.4	25.1	154	32.2	2.61	2.5	20.5	6.62	6.53
葛同美	6410210	2021.11.02	-1.3	9	0	78	0	0	0	1	1	0	30	115	71	92	102	0.9	1	45	1	1	0	0	0	0	0	0	0	237	4.09	29.8	7.7	2.88	19.4	32.4415	38	40.4	59.8	21.4	159	23.7	1.99	1.99	17.9	6.04	6.09	16.11	6.37237
李丽	6446857	2022.11.23	-1	6	0	65	0	0	0	1	0	0	13	174	93	84	100	0.84	1	49	1	0	0	0	0	0	0	0	0	226	4	29.3	7.7	2.77	19	32.3	37.5	39.8	59	21.3	164	21.93	2.01	1.94	18.1	6.05	5.95	15.95	5.93025
翟纯珍	6450815	2022.08.01	-1.9	10	0	65	1	0	0	1	1	1	15	135	93	-	-		1		1	1	0	0	0	0	0	0	0	244	8.4	31	8	3.1	36.3	46.301	39.6	42.1	78.4	22.3	167	28.1	2.08	2.12	19.3	6.82	6.89	17.91	6.42189
郑淑兰	6461129	2022.06.20	-3.3	5	0	61	0	0	0	0	1	0	11	134	96	95	107	0.89	1		1	0	1	1	0	0	0	0	0	319	2.7	30.5	8	2.79	30.9	42.7978	39	41.3	72.2	22.1	160	28.2	2.15	2.17	19.2	6.38	6.32	17.02	6.64844
焦传芬	6471400	2022.02.15	-2.3	7	0	82	0	0	0	1	0	0	20	133	91	87	105	0.83	1	50	0	0	0	0	0	0	0	0	0	261	4.3	29.8	7.6	2.98	19.8	32.8904	37.9	40.4	60.2	21.1	160	23.5	1.94	1.87	17.4	6.07	5.9	15.78	6.16406
崔景兰	6471418	2021.11.19	-2.3	10	0	64	-	0	0	1	0	0	16	165	94	92	90	1.02	1		1	0	0	0	0	0	0	0	0	306	2.6	26.6	7	2.74	20.1	35.6383	34.1	36.3	56.4	19.2	153	24.1	1.68	1.67	15.9	5.03	5.1	13.48	5.75847
崔景兰	6471418	2023.03.06	-2.2	10	0	65	1	0	0	1	1	1	15	135	72	-	-	-	1	53	1	0	0	0	0	0	0	0	0			25.5	6.8	2.52	21.1	37.7	32.6	34.8	55.9	18.3	152	24.2	1.54	1.52	15	4.95	4.98	12.99	5.6224
吕素英	6491709	2022.03.04	0	7	0	60	0	G1A2	0	1	0	0	20	139	83	97	107	0.91	1	51	1	0	0	0	0	0	0	0	0	302	2.2	34.2	9.1	3.26	22.8	32.853	43.9	46.6	69.4	25.5	160	27.1	2.55	2.52	21.2	6.72	6.71	18.5	7.22656
孙爱华	6497866	2022.06.20	-2.5	12	0	63	0	0	0	1	1	0	18	157	81	78	95	0.82	1		0	0	0	0	0	0	0	0	0	178	5.1	29.3	7.6	2.88	15.5	28.0289	37.4	39.8	55.3	21	163	20.8	1.94	1.95	17.8	5.71	5.76	15.36	5.78117
王芳	6505328	2021.12.18	-3	3	0	67	0	G3A3	0	1	0	0	2	180	80	120	116	1.03	1		1	0	0	0	0	0	0	0	0			32.6	8.4	2.72	34.3	43.9744	41.5	43.7	78	23.3	150	34.7	2.54	2.45	20.3	6.86	6.69	18.54	8.24
姜子秀	6525948	2023.03.03	-0.7	14	0	70	0	0	0	1	1	0	37	135	69	-	-	-	1	53	0	0	0	0	0	0	0	0	0			32.2	8.4	3.12	27.3	38.4	41.1	43.7	71	23.4	167	25.5	2.21	2.17	19.6	7.01	6.65	18.04	6.4685
左国英	6542671	2022.08.22	-2.7	12	0	73	0	0	0	1	0	1	6	142	70	94	102	0.92	1	50	1	0	0	0	1	0	0	0	1	324	6.7	27.7	7.1	2.65	21.9	36.8687	35.3	37.5	59.4	19.8	158	23.8	1.79	1.78	16.8	5.71	5.59	14.87	5.95658
肖秋英	6572008	2022.08.16	-1.4	10	0	71	0	0	0	1	1	1	7	165	87	91	99	0.92	1	52	1	0	0	0	0	0	0	0	0	257	6.6	27.5	7.1	2.65	23.8	38.9525	35.1	37.3	61.1	19.4	156	25.1	1.85	1.85	17	5.38	5.37	14.45	5.93771
宋翠芬	6601525	2021.11.14	-3.2	4	0	75	0	0	0	1	0	1	1	138	79	91	103	0.88	1	47	1	3	0	0	0	0	0	0	0			30	7.9	2.79	23.3	36.4062	38.4	40.7	64	21.7	159	25.3	2.14	2.07	18.6	5.92	5.81	15.94	6.30513
宋笑梅	6625217	2022.03.06	-0.5	10	0	65	0	0	0	1	0	1	15	124	72	97	101	0.96	1	49	1	2	1	1	-	0	0	0	0			32.8	8.5	3.03	27.5	38.3008	41.7	44.3	71.8	23.3	159	28.4	2.5	2.48	20.6	6.37	6.11	17.46	6.90637
徐美贞	6667860	2022.06.21	-1.5	12	0	80	0	0	0	1	0	0	20	163	82	97	95	1.02	1		1	0	0	0	0	0	0	0	0			27	7.1	2.74	25.7	41.12	34.5	36.8	62.5	19.2	164	23.2	1.76	1.63	16.7	5.72	5.56	14.67	5.45434
尹存花	6668723	2023.04.13	-1.1	6	0	68	0	0	0	1	0	0	10	153	100	93	96	0.97	1	-	0	0	0	0	0	0	0	0	0			26.5	6.9	2.32	21.5	37.6	33.8	35.7	57.2	18.7	143	28	1.89	1.85	16.1	5.25	5.01
崔美玲	6709085	2023.02.28	-2.9	14	0	64	1	0	0	1	0	1	20	104	75	-	-	-	1	47	1	0	0	0	0	0	0	0	0			29.3	7.6	2.78	33	45.4	37.4	39.7	72.7	20.9	155	30.3	2.14	2.28	19	5.35	5.33	15.1	6.28512
丁玉琴	6741097	2021.11.16	-0.6	7	0	64	0	0	0	1	0	0	3	140	81	101	105	0.96	1	48	0	0	0	0	0	0	0	0	0	346	5.4					0			76		168	26.92
杨秋英	6741866	2021.11.19	1.8	8	0	70	0	G2A3	0	1	0	1	12	172	93	85	102	0.83	1		1	1	0	0	1	0	0	0	0			28	7.2	2.66	22.6	37.3554	35.6	37.9	60.5	19.9	158	24.2	1.74	1.7	16.5	6.38	5.74	15.56	6.23298
梁枫英	6748960	2021.12.13	-3.2	12	0	69	0	0	0	1	1	0	10	149	69	83	89	0.93	1	59	1	0	0	0	0	1	0	0	0	228	3.4	27.6	7.2	2.85	14.1	27.2201	27.6	37.7	51.8	19.9	164	19.3	1.66	1.62	16.3	5.58	5.64	14.5	5.39114
霍建华	6753531	2021.12.21	-3	7	0	72	0	0	0	1	0	1	2	170	93	76	89	0.8	1	51	1	0	0	0	0	1	0	0	0	212	4	24.9	6.5	2.41	14.2	29.5833	31.8	33.8	48	17.6	150	21.3	1.58	1.59	15	4.62	4.57	12.36	5.49333
田桂玉	6753901	2021.12.23	-1.4	8	0	67	0	0	0	1	1	0	5	129	69	79	92	0.85	1	50	0	0	0	0	0	0	0	0	0			26	6.8	2.53	16.2	31.4563	18.7	35.3	51.5	18.7	160	20.1	1.67	1.64	16.2	5.08	5.12	13.51	5.27734
李艳梅	6754635	2022.05.18	-2.3	9	0	64	1	0	0	1	1	0	11	152	91	97	92	1.05	1	41	1	0	0	0	-	0	0	0	0	353	3.8	27	7.3	2.44	19	34.1113	34.7	36.7	55.7	19.7	154	23.5	1.9	1.79	17	5.32	5.32	14.33	6.04233
向惠兰	6758669	2022.01.02	-2.5	4	0	70	-	0	0	1	1	0	16	126	74	85	90	0.94	1	45	0	1	0	0	0	0	0	0	0	256	3.6	24.8	6.4	2.3	21.8	39.4213	31.5	33.5	55.3	17.3	150	24.6	1.64	1.67	15.5	4.55	4.57	12.43	5.52444
董庆兰	6763307	2022.01.21	-1.3	9	0	72	0	0		1	0	0	8	145	86	110	115	0.95	1	52	0	0	0	0	0	0	0	0	0			30.8	8	2.9	37.5	47.3485	39.3	41.7	79.2	22.1	156	32.5	2.31	2.59	20.4	5.39	5.44	15.73	6.46368
张爱兰	6771037	2022.02.18	-0.8	9	0	63	0	0	0	1	0	0	20	144	86	102	95	1.07	1	49	0	0	0	0	0	0	0	0	0	224	4.09	27.6	7.4	2.65	23.6	38.5621	35.4	37.6	61.2	20.1	158	24.5	1.94	1.95	17.9	5.2	5.26	14.35	5.74828
许丰云	6771565	2022.02.14	-1.6	4	0	66	0	0	0	1	0	1	9	100	60	83	110	0.75	1	65	1	1	0	0	0	0	0	0	0	196	4	27.1	7.3	2.45	16.1	29.8148	35.9	37.9	54	20.3	155	22.5	2	2.08	18	5.44	5.42	14.94	6.21852
孙伏苓	6771610	2022.02.18	-2.1	8	0	64	0	0	0	1	0	0	0.5	147	96	82	97	0.85	1	50	0	0	0	0	-	0	0	0	0	301	5.9	29.7	7.7	2.88	25.5	38.7538	37.9	40.3	65.8	21.4	170	22.8	1.95	1.97	18.6	6.67	6.76	17.35	6.00346
孙茯苓	6771610	2023.02.16	-2.1	6	0	65	0	0	0	1	0	0	1	195	100	-	-	-	0	0	0	0	0	0	0	0	0	0	0			30.2	7.9	2.79	27	39.8	38.6	40.9	67.9	21.8	169.5	23.6	2.02	2.05	19.1	6.85	6.97
李翠平	6772029	2022.02.21	-2.6	10	0	62	-	G1A3	0	1	1	0	20	150	75	117	106	1.1	1	45	0	0	0	0	0	0	0	0	0			35.9	9.4	3.39	31.3	39.125	45.9	48.7	80	26.2	164	29.7	2.82	2.82	22.9	6.97	6.97	19.58	7.27989
谢新华	6773350	2022.03.05	-1.6	18	0	60	-	0	0	1	1	1	20	138	85	98	92	1.07	1		0	0	0	1	0	0	0	0	0	347	3.2	29.4	7.8	2.78	20	33.3333	37.7	40	60	21.6	162	22.9	2.08	2.14	19	5.7	5.68	15.6	5.94422
王永芝	6773645	2022.02.26	-0.6	10	0	63	0	0	0	1	1	0	4	126	73	80	91	0.87	1	50	1	0	0	0	0	0	0	0	0	278	5.09	30.1	7.8	2.89	12.6	23.5955	38.5	40.8	53.4	21.7	164	19.9	2.12	2.07	18.7	5.8	5.85	15.84	5.88935
张爱芝	6774610	2022.03.03	-1.9	13	0	62	0	1	0	0	0	0	5	118	85	97	92	1.05	1	46	0	0	0	0	0	0	1	0	0	263	4.09	23.7	6.1	2.39	28.6	47.0395	30.3	32.2	60.8	16.4	154	25.6	1.64	1.56	15.6	4.26	4.29	11.75	4.95446
王桂芝	6776628	2022.03.01	-1.2	6	0	75	0	G2A2	0	1	0	0	20	165	83	115	110	1.05	1	49	1	0	0	0	0	0	0	0	0			30.4	7.8	2.89	30.9	42.9167	38.7	41.1	72	21.7	157	29.2	2.24	2.3	19.5	5.72	5.54	15.8	6.41
李养荣	6779974	2022.03.11	-1	7	0	60	0	0	0	0	0	0	2	150	104	86	97	0.89	1	50	0	0	0	0	0	0	0	0	0	158	3.5	29.1	7.6	2.98	20.4	33.9434	37.2	39.7	60.1	21.2	156	24.7	1.99	2.02	18	5.27	5.46	14.74	6.05687
王玉珍	6780306	2022.03.13	-2.9	8	0	77	-	G2A2	0	1	1	1	16	170	99	90	105	0.85	1	44	1	0	0	0	0	0	0	0	0	209	4.4	27.3	7.2	2.74	19.2	34.0426	34.9	37.2	56.4	19.6	158	22.6	1.82	1.86	17	5.13	5.09	13.9	5.56802
张世华	6782080	2022.03.21	-2.3	12	0	62	-	0	0	1	0	0	10	142	79	84	87	0.97	1	47	0	0	0	0	0	0	0	0	0	193	4.2	26.1	6.7	2.52	15.5	30.5118	33.3	35.3	50.8	18.2	154	21.4	1.54	1.6	15	5.25	5.27	13.66	5.75982
朴英兰	6782200	2022.03.21	-2.2	12	0	67	-	1	0	0	1	1	20	103	74	81	80	1.01	1	47	1	0	0	0	0	0	0	0	0			30	7.8	2.79	12.6	23.6842	38.3	40.6	53.2	21.6	167	19.1	1.9	1.97	18	6.44	6.45	16.76	6.00954
纪桂珍	6784123	2022.03.30	-2.6	15	0	76	-	1	0	1	1	0	15	147	113	88	94	0.94	1		1	0	0	0	0	0	0	0	0
程进莲	6784374	2022.03.22	0.1	6	0	60	0	0	0	1	0	0	3	123	91	83	96	0.86	1	51	0	0	0	0	0	0	0	0	0	250	3.7	26.6	7.1	2.53	22.7	38.5399	34.1	36.2	58.9	19.5	152	25.5	1.91	1.86	17.3	4.92	4.89	13.58	5.87777
张纪美	6785156	2022.03.25	-2.7	7	0	61	0	0	0	1	1	0	19	134	89	-	-		1	48	0	0	0	0	0	0	0	0	0
张翠萍	6788098	2022.04.04	-2.6	7	0	73	0	0	0	1	0	1	0	126	83	93	103	0.9	1	-	1	0	0	0	0	0	0	0	0			29.4	7.8	2.78	24	37.5	37.7	40	64	21.5	154	27	2.2	2.13	18.8	5.33	5.43	15.09	6.36279
高华云	6788130	2022.04.04	-3.5	7	0	68	-	0	0	1	1	0	20	133	85	71	88	0.81	1	49	1	0	0	0	0	1	0	0	0	233	3.4	24	6.1	2.49	12.7	28.0353	30.5	32.6	45.3	16.5	151	19.9	1.33	13.4	13.4	4.46	4.59	23.78	10.4294
陈玉兰	6789006	2022.04.08	-2.6	8	0	69	-	0	0	1	1	0	14	136	78	89	97	0.92	1	-	0	0	0	0	0	1	0	0	0	277	9.19	21.7	5.7	1.96	23.2	44.1065	27.8	19.4	52.6	15.3	147	24.3	1.44	1.37	14.2	4.18	4.14	11.13	5.15063
王来云	6791129	2022.04.27	-1.7	19	0	68	1	0	0	1	0	0	10	150	82	-	-		1		1	1	0	0	-	0	0	0	0	298	4.8											29.27
申井霞	6796303	2022.05.16	-1.2	10	0	60	0	0	0	1	1	0	10	143	95	106	109	0.97	1	55	1	0	0	0	-	0	0	0	0	342	5.7	29.6	7.9	2.89	31	43.4174	38	40.4	71.4	21.8	154	30.1	2.13	2.11	18.8	5.81	5.8	15.85	6.68325
陈瑞华	6796392	2022.05.18	0.2	12	0	61	0	G3aA1	0	1	0	0	15	127	85	81	94	0.86	1	50	1	0	0	0	-	0	0	0	0			31.1	8.1	3.2	18.1	29.9174	39.8	42.4	60.5	22.6	162	23.1	2.15	2.06	18.7	6.16	6.19	16.56	6.31001
李风香	6799293	2022.9.6	-2.2	11	0	61	1	0	0	1	0	0	1	116	74	89	104	0.86	1		0	0	0	0	0	0	0	0	1	264	3.9	27.1	7.2	2.54	21	36.3322	34.7	36.8	57.8	19.6	159.5	22.7	1.76	1.79	16.9	5.78	5.63	14.96	5.88045
常树华	6799542	2022.05.23	-1.2	5	0	65	1	0	0	1	1	1	6	142	64	80	90	0.89	1	54	1	0	0	0	-	0	0	0	0			29.6	7.9	2.79	15.2	27.3874	38	40.3	55.5	21.8	158	22.2	2.11	2.02	18.4	5.63	5.67	15.43	6.1809
张思荣	6800299	2023.04.30	-1.9	9	0	78	1	0	0	1	1	1	20	131	60	90	100	0.9	1	52	1	0	0	0	0	0	0	0	0			27.2	7	2.84	16.5	30.9	34.6	37	53.5	19	157	21.7	1.85	1.8	16.6	4.73	4.63
李启清	6801458	2022.06.06	-2	13	0	68	1	0	0	1	1	1	10	145	75	89	104	0.86	1	49	0	0	0	0	-	0	0	0	1			31.8	8.4	2.91	21.9	33.6923	40.7	43.1	65	23.4	157	26.4	2.31	2.24	19.5	6.46	6.2	17.21	6.98203
孙敏	6803648	2022.06.10	-1.8	11	0	67	0	0	0	1	1	1	17	145	81	77	80	0.96	1		1	0	0	0	0	0	0	0	0			30.3	7.9	2.89	17.1	29.3814	38.7	41.1	58.2	22	157	23.6	2.17	2.09	18.5	5.85	5.77	15.88	6.44245
孙敏	6803648	2023.04.06	-1.6	14	0	68	0	0	0	1	1	1	17	146	87	77	80	0.96	1		1	0	0	0	0	0	0	0	0			30.8	8.2	2.8	23.9	36.3	39.5	41.8	65.7	22.6	155	27.3	2.36	2.27	19.6	5.8	5.81
李崇霞	6804363	2022.06.08	-2	7	0	66	1	0	0	1	1	1	19	143	78	94	92	1.02	1	46	1	1	0	0	-	0	0	0	1			27.8	7.5	2.65	18.9	33.2746	35.7	37.9	56.8	20.2	155	23.6	1.93	1.97	17.5	5.14	5.23	14.27	5.93965
葛桂华	6805711	2022.06.13	-0.7	7	0	67	0	0	0	1	1	1	22	94	61	88	96	0.92	1		0	1	0	0	0	0	0	0	0							0			61		165
刘少英	6812490	2022.06.30	-1.7	5	0	61	0	0	0	1	0	0	15	138	75	78	101	0.78	1		1	0	0	0	0	0	0	0	0
法玉琴	6813193	2022.07.01	-2.5	4	0	81	1	0	0	1	1	1	3	155	95	84	94	0.89	1	-	1	0	0	0	-	0	0	0	0			23.3	6	2.27	21.3	40.2647	29.7	31.6	52.9	16.2	145.5	25	1.59	1.45	14.3	4.05	3.95	11.04	5.21487
张玉英	6813431	2022.07.11	-1.7	13	0	63	1	0	0	1	1	1	27	113	73	82	99	0.83	1	54	0	4	0	0	-	0	0	0	1	228	5.6	30.5	8	3.1	18.2	30.4348	38.9	41.6	59.8	21.9	169	20.9	1.99	2.01	18.5	6.41	6.28	16.69	5.84363
马凤兰	6816514	2022.07.13	-1.7	7	0	70	0	0	0	1	1	0	16	154	76	96	106	0.91	1	47	1	1	0	0	-	0	0	0	0	261	4.6	33.4	8.8	3.04	24.1	34.7763	42.7	45.2	69.3	24.4	162	26.4	2.47	2.42	20.7	6.9	6.88	18.67	7.11401
刘丽华	6819206	2022.07.13	-0.1	7	0	64	0	0	0	1	0	0	6	121	87	89	98	0.91	1	48	0	0	0	0	-	1	0	0	0	224	6.5	29.1	7.4	2.77	26.1	39.9083	37	39.3	65.4	20.5	157	26.5	2.11	2.21	18.7	5.18	5.18	14.68	5.95562
吴丛兰	6822973	2022.08.05	-1.3	13	0	70	1	G3bA2	0	0	0	0	10	146	81	97	104	0.93	1	48	1	0	0	0	0	0	0	0	0	279	4	29.3	7.5	2.87	29.1	42.2965	37.4	39.7	68.8	20.8	157	27.9	1.86	1.9	17.3	6.25	6.37	16.38	6.6453
杨秀菊	6827148	2022.08.15	-1.6	12	0	63	0	0	0	1	0	0	8	145	74	82	95	0.86	1		0	0	0	0	0	0	0	0	0	197	3.2	26.7	6.8	2.43	18.1	33.5185	34	35.9	54	18.7	156	22.2	1.71	1.68	16	5.71	5.63	14.73	6.05276
梁春风	6827303	2022.08.12	-3.5	9	0	71	1	G1A2	0	1	1	1	20	150	66	89	103	0.86	1		1	0	0	0	1	0	0	0	1	290	3.6	26.2	6.8	2.52	21.6	37.8284	33.3	35.5	57.1	18.4	150	25.4	1.81	1.72	16	4.68	4.65	12.86	5.71556
徐慧敏	6832849	2022.8.27	-0.8	10	0	72	1	G2A1	0	1	1	1	36	107	56	92	90	1.02	1	50	1	0	0	0	0	0	0	0	0			28.7	7.3	2.67	15.5	28.5978	36.5	38.7	54.2	20.2	156	22.3	1.98	2.09	17.7	5.36	5.23	14.66	6.024
翟爱民	6832913	2022.8.26	-3.6	9	0	70	1	0	0	0	0	0	20	171	98	102	105	0.97	1	50	1	0	0	0	0	0	0	0	1	278	7	29.4	7.7	2.47	25.7	39.3568	37.6	39.6	65.3	21.1	150	29	2.34	2.33	19.3	5.32	5.52	15.51	6.89333
张义芳	6833722	2022.08.28	-0.8	9	0	70	0	G2A2	0	1	0	1	3	134	76	94	96	0.98	1	53	1	0	0	0	0	0	0	0	0	338	4.3	38.7	10.2	3.74	16.1	23.4352	49.5	52.6	68.7	28.7	165	25.2	3.06	2.93	23.6	7.25	7.49	20.73	7.61433
张廷英	6836297	2022.9.5	-1.7	10	0	64	1	0	0	1	1	1	7	160	102	100	99	1.01	1		1	0	0	0	0	0	0	0	1	303	5.1	27.1	7.3	2.44	23.2	38.6667	34.8	36.8	60	20	151.5	26.1	1.92	1.91	17.5	5.53	5.37	14.73	6.41767
董秀筠	6836523	2022.9.2	-2.2	6	0	66	0	0	0	1	1	0	7	148	69	-	-	-	1		0	0	0	0	0	0	0	0	0										55		147	25.45
秦爱玲	6839822	2022.9.15	-0.4	10	0	62	1	0	0	1	1	0	10	137	95	98	115	0.85	1		1	0	0	0	0	0	0	0	0	336	3.2	32.9	8.8	2.94	37.4	45.6098	42.2	44.6	82	24.2	158	32.8	2.68	2.62	21.9	6.16	6.13	17.59	7.04615
王仲华	6845062	2022.9.30	-2.8	10	0	64	0	G1A1	0	1	0	1	10	122	70	88	94	0.936	是	50	1	0	0	0	0	0	0	0	0			29.9	7.9	2.78	24.3		38.2	40.6	64.9	21.6	155	27	2.16	2.11	18.6	5.84	5.75	15.86	6.60146
王洪芳	6855274	2022.11.01	-0.8	10	0	74	0	G2A1	0	1	1	0	10	134	74	92	105	0.87	1	42	1	0	0	0	0	0	0	0	0	305	3.7	30.2	8	2.8	23.2	36.2	38.7	41	64.2	22.1	157	26	2.14	2.12	18.7	6.14	6.02	16.42	6.66153
李玲	6855563	2022.11.01	-1.3	10	0	65	0	0	0	1	0	0	5	127	81	83	98	0.87	1	53	1	0	0	0	0	0	0	0	0	363	3.9	27	7.2	2.44	27.2	42.6	34.6	36.6	63.8	19.7	154	26.9	1.92	1.98	17.8	5.17	5.25	14.32	6.03812
王凤叶	6856436	2022.11.02	-2.1	8	0	64	0	0	0	1	0	0	14	123	78	77	90	0.86	1	54	0	0	0	0	0	0	0	0	0			28.5	7.4	2.66	11	22.1	36.4	38.6	49.6	20.5	156	20.4	1.99	1.9	17.3	5.38	5.32	14.59	5.99523
王守喜	6861813	2022.11.22	-3.2	12	0	79	0	0	0	1	0	1	20	126	66	93	108	0.86	1	-	0	0	0	0	0	0	0	0	1			25.4	6.6	2.52	25.7	42.7	32.4	34.5	60	18	159	23.73	1.74	1.62	16.1	4.81	4.72	12.89	5.09869
邵长兰	6862776	2022.11.24	-2.1	10	0	70	0	0	0	1	0	1	4	178	126	84	97	0.87	1	50	1	0	0	0	0	0	0	0	0										53		160	22.7
钟淑玉	6864424	2022.11.24	-2.8	6	0	84	0	0	0	1	0	1	0.25	147	80	86	104	0.83	1	-	1	0	0	0	0	0	0	0	0			23.8	6.2	2.19	22.3	40.8	30.3	32.2	55	16.8	162	20.96	1.55	1.54	14.9	4.55	4.45	12.09	4.60677
张豪	6877231	2023.02.07	-1.7	10	0	69	0	0	0	1	0	0	15	135	79	-	-	-	1	-	0	0	0	0	0	1	0	0	1			26.1	6.8	2.52	8.3	34.1	33.3	35.4	53.7	18.4	155	22.4	1.75	1.68	16.1	5.04	5.04
孙忠梅	6881961	2023.02.22	-2	12	0	64	0	0	0	1	0	0	0.25	163	104	82	85	0.9	1	48	1	0	0	0	0	0	0	0	0			24.5	6.4	2.4	15.6	32	31.3	33.3	48.9	17.3	155	20.4	1.54	1.52	15.1	4.63	4.78	12.47	5.19043
吴建英	6882318	2023.02.22	-1.2	11	0	69	1	0	0	1	0	0	12	123	69	-	-	-	1	53	1	0	0	0	0	0	0	0	0			28.2	7.4	2.76	22	36.4	36.1	38.4	60.4	20.4	160	23.6	1.96	1.92	17.9	5.34	5.58	14.8	5.78125
刘爱云	6884829	2023.02.28	-1.1	11	0	64	0	0	0	1	1	1	2	116	71	85	86	0.89	1	50	1	1	0	0	0	0	0	0	0			26.2	6.9	2.63	17.5	32.9	33.5	35.7	53.2	18.8	156	21.9	1.67	1.65	16	5.1	5.11	13.53	5.55966
赵汉珍	6884884	2023.02.28	-3	11	0	82	0	1	0	1	0	0	8	157	84	-	-	-	1	0	1	1	0	0	0	0	0	0	0			27.5	7.1	2.84	25.1	40.2	35	37.4	62.5	19.4	155	26	1.95	1.9	17.3	4.7	4.67	13.22	5.5026
王云华	6887557	2023.03.06	-2.2	10	0	64	0	0	0	0	0	1	0.25	146	93	88	94	0.94	1	0	0	0	0	0	0	0	0	0	0			24.8	6.6	2.5	25.4	42.8	31.8	33.9	59.3	17.8	156	24.4	1.66	1.62	16.1	4.67	4.75	12.7	5.21861
张风云	6889252	2023.03.08	-0.4	8	0	60	0	0	0	1	0	0	7	134	79	-	-	0.89	1	47	1	0	0	0	0	0	0	0	0			27	7.2	2.45	13.4	26.7	34.6	36.7	50.1	19.9	154	21.1	1.83	1.83	16.9	5.01	5.03	13.7	5.77669
刘爱华	6890512	2023.03.15	-1.2	12	0	67	1	0	0	0	0	0	10	141	82	96	106	0.9	1		0	0	0	0	0	0	0	0	0			29.1	7.5	2.67	23.6	37.5	37.1	39.3	62.9	20.6	147	29.1	2.18	2.16	17.9	5.21	5.06
李顺英	6892091	2023.03.14	-3.3	7	0	68	0	0	0	1	1	1	17	102	75	-	-	-	1		0		0	0	0	0	0	0	0			29.5	7.7	2.78	19.5	32.7	37.7	40	59.5	21.1	158	23.8	2	2.02	17.9	5.86	5.73
杜召香	6892493	2023.03.18	-1.8	10	0	67	0	0	0	0	0	0	0.333	114	83	-	-	-	1		1	0	0	0	0	0	0	0	0			30.3	7.5	2.69	27.4	40.3	38.3	40.5	67.9	20.8	150	30.2	1.91	1.79	16.3	7.05	6.84
吴淑芹	6892609	2023.03.17	-1.3	9	0	64	1	0	0	1	1	0	20	127	70	-	-	-	1	45	1	0	0	0	1	0	0	0	0			34.4	9.1	2.85	32.8	41.4	43.9	46.3	79.1	25.2	154	33.4	2.76	2.75	22	6.87	6.69
王秀芝	6893373	2023.03.16	-1.7	6	0	76	0	0	0	1	1	0	20	169	86	-	-	-	1		0	0	0	0	0	0	0	0	0										162		66	25.15
王维伟	6894906	2023.03.26	-1.5	12	0	67	0	G2A3	0	0	0	0	16	134	89	102	109	0.94	1	50	1	0	0	0	0	0	0	0	0			32	8.3	3.02	33.4	43.6	40.8	43.3	76.7	23	162	29.2	2.35	2.37	20.3	6.25	6.4
宋淑芳	6895134	2023.03.22	-0.8	8	0	63	0	0	0	1	0	1	0.016	122	76	85	88	0.96	1	48	0	0	0	0	0	0	0	0	0			28.1	7.5	2.46	19.7	34.1	36.1	38.1	57.8	20.6	149	26	2.11	2.14	18.2	5.12	5.08
李芬修	6896213	2023.03.23	-1.1	6	0	69	0	0	0	0	0	0	13	141	81	95	108	0.88	1		0	0	0	0	0	0	0	0	0			29.3	7.9	2.58	24.8	38.4	37.7	39.8	64.6	21.7	156	26.5	2.21	2.19	19.3	5.74	5.7
高宏达	6897256	2023.03.27	-2	7	0	76	0	0	0	1	0	1	20	136	86	-	-	-	1	50	1	1	0	0	0	0	0	0	0			26.1	6.8	2.42	22.5	38.9	33.3	35.3	57.8	18.4	152	25	1.64	1.6	15.5	5.31	5.33
吕翠梅	6898793	2023.04.03	-2.2	10	0	61	0	0	0	1	1	0	15	130	85	-	-	-	1	50	1	0	0	0	0	0	0	0	0										60		159	23.7
赵桂东	6900786	2023.04.07	-1.9	9	0	76	1	0	0	1	1	0	20	128	65	86	103	0.83	1	47	0	0	0	0	0	0	0	0	0			26.9	7.1	2.44	28.1	43.6	34.4	36.4	64.5	19.1	153	27.6	1.9	1.86	17	5.08	5.39
张桂岭	6902009	2023.04.07	-2.4	6	0	61	0	0	0	0	0	0	0.75	157	80	-	-	-	1	49	1	0	0	0	0	1	0	0	0
张德菊	6903046	2023.04.13	-2	9	0	61	0	0	0	1	1	0	1	109	78	-	-	-	1	45	0	0	0	0	0	0	0	0	0			24.7	6.4	2.51	10.8	24.3	31.5	33.6	44.4	17.5	152	19.2	1.55	1.51	14.8	4.38	4.38
任桂荣	6911088	2023.05.04	-2.3	10	0	69	1	G2A2	0	1	0	0	20	129	80				1	57	1	0	1	0	0	0	0	0	0			30.3	8	2.79	17.6	30	38.8	41.1	58.7	22.1	161	22.6	2.13	2.2	19.1	5.85	5.85
曾嫦娥	6912677	2023.05.12	-2	14	0	65	1	0	0	1	1	0	10	150	74	-	-	-	1	-	0	0	0	0	0	1	0	0	0			24.2	6.3	2.39	14.3	30.3	30.9	32.9	47.2	17	148	21.5	1.62	1.45	14.5	4.35	4.11
李新菊	6914842	2023.05.11	-1.8	6	0	65	1	0	0	0	1	0	10	133	84	86	104	-	1	50	1	0	0	0	0	0	0	0	0			31.5	8.4	3.01	21.1	32.9	40.3	42.9	64	23.1	156	26.3	2.06	2.23	18.6	6.36	6.37
杨美莲	6916058	2023.05.19	-1.1	11	0	73	0	0	0	1	0	1	0.041	138	70	98	105	0.93	1	52	0	1	0	0	0	0	0	0	0			29.9	7.8	2.79	23.5	36.8	38.2	40.5	64	21.6	152	27.7	2.29	2.35	19.4	5.34	5.23
高玉梅	6916564	2023.05.22	-2.5	13	0	67	1	0	0	1	0	0	13	163	91	83	99	-	1	56	1	0	0	0	0	0	0	0	0			28.5	7.4	2.57	17	30.7	36.5	38.5	55.5	20.6	153	23.7	2.07	2.15	18.2	5.39	5.42
（DM+骨松）	6920496	2023.05.30	-3.4	11	0	74	1	0	0	1	0	0	30	161	68	93	102		1	52	1	0	0	0	0	0	0	0	0			29.7	7.7	2.89	22.4	35.7	37.9	40.3	62.7	21.3	160	24.5	2	1.97	18	6.09	5.98
赵秋静	6920571	2023.06.03	-1.5	15	0	64	1	1	0	1	0	0	4	131	74	-	-	-	1	55	1	0	0	0	0	0	0	0	0			28.4	7.4	2.66	28.1	42.3	36.3	38.5	66.6	20.4	147	30.8	2.22	2.1	18.2	5.01	5.13
于翠兰	6921657	2023.06.04	-1.8	13	0	78	0	0	0	1	0	1	20	126	76	-	-	-	1	51	1	0	0	0	0	0	0	0	0			29.8	7.8	2.68	28	41.1	38.1	40.3	68.3	21.5	153	29.2	2.29	2.31	19.4	5.65	5.61
由秀云	6926305	2023.06.10	-2.2	7	0	66	0	0	0	0	0	1	4	106	77	-	-	-	1	50	0	1	0	0	0	0	0	0	0
张春艳	68882477	2023.02.24	-1.8	13	0	68	0	0	0	0	1	0	18	128	76	94	95	-	1	49	1	0	0	0	0	0	0	0	0	274	3.3	30	7.8	2.89	21.3	34.4	38.3	40.7	62	21.7	157	25.2	2.17	2.14	18.7	5.64	5.64	15.59	6.3248
侯立群	666123	2022.06.07	-1.3	8	1	46	1	0	0	0	0	0	15	111	81	87	99	0.87	-		0	0	0	0	-	0	0	0	0	229	3.3	34.3	9	3.16	8.6	15.608	44	46.5	55.1	25.4	165	20.2	2.48	2.48	20.8	6.94	7.06	18.96	6.96419
杨栋	767320	2022.9.6	-1.7	6	1	40	0	G1A2	0	1	0	0	13	108	70	96	99	0.97	-		1	0	1	1	0	0	0	0	0	279	3.3	42.2	11.3	3.99	18.7	24.5407	54.2	57.5	76.2	32.2	170	26.4	3.14	3.16	25.1	8.77	8.57	23.64	8.17993
葛月祥	851454	2022.05.15	-1.5	9	1	53	0	0	0	1	1	0	16	125	80	89	95	0.94	-		0	0	1	1	-	0	0	0	0	187	4.4	42.2	11.1	3.89	14.2	19.888	54	57.2	71.4	31.8	174	23.6	3.17	3.13	25	9.1	8.93	24.33	8.03607
苗继东	6055804	2022.07.08	-0.5	9	1	50	0	0	0	1	1	0	14	120	77	95	96	0.99	-	-	0	0	1	1	-	0	0	0	0										80		178	25.2
李志	6098527	2023.05.09	-1.1	7	1	46	1	0	0	1	1	0	11	140	98	-	-	-	-	-	1	0	0	0	0	0	0	0	0										82		168	29.1
张朝红	6140526	2021.12.13	-1.4	10	1	50	-	0		1	1	0	3	121	77	89	94	0.94	-		1	0	0	1	0	1	0	0	0	237	5.09	36.7	9.6	3.4	16	24.3531	46.9	49.7	65.7	65.7	168	23.3	2.68	2.54	21.8	7.78	7.71	20.71	7.33773
杨大伟	6225951	2021.11.29	-1.3	14	1	35	0	0	0	0	0	0	0.5	121	89	97	101	0.96	-		1	0	1	1	0	0	0	0	0	391	5.6	45.7	12.3	4.25	21.2	25.4197	58.7	62.2	83.4	34.9	176	26.9	3.7	3.56	28	9.4	9.33	25.99	8.39037
袁文杰	6277967	2022.08.22	0.6	13	1	35	1	G1A2	0	1	0	1	7	128	85	90	102	0.88	-		0	0	1	0	0	0	0	0	0	284	4.2	45.7	12.4	4.04	18.5	22.9529	58.8	62.1	80.6	35.3	172.5	27.1	3.81	3.61	28.5	9.41	9.25	26.08	8.76455
刘庆华	6291829	2022.08.14	0.6	9	1	51	0	0	0	1	1	0	7	138	100	97	101	0.96	-		0	0	1	1	0	0	0	0	0	340	7.3	50.5	13.2	4.83	17.9	20.7176	64.6	68.5	86.4	38	188	24.4	3.99	3.89	30	10.97	11.08	29.93	8.4682
张建勇	6316304	2022.07.08	-1.2	7	1	46	0	G1A2	0	1	0	1	8	142	86	108	108	1	-	-	1	1	1	1	-	0	0	0	0			45.3	12.2	4.14	37.1	37.5887	58.2	61.6	98.7	34.5	178	31.2	3.45	3.36	27.3	9.95	11.15	27.91	8.80886
李晨	6321099	2021.11.11	1.4	8	1	31	0	0	0	1	0	0	8	133	95	111	114	0.97	-		0	0	0	0	-	0	0	0	0	284	4.4	52.1	13.7	5.15	31	30.3922	66.7	71	102	39.5	185	29.8	4	3.84	30.1	11.97	11.47	31.28	9.13952
杨杰	6385855	2022.8.27	-1.7	7	1	49	0	0	0	1	1	1	15	90	73	96	100	0.96	-		1	0	0	1	0	0	0	0	0	269	4	39.2	10.5	3.44	18.5	25.838	50.3	53.1	71.6	29.6	170	24.8	2.85	2.77	23.2	8.96	8.86	23.44	8.11073
姚金涛	6401628	2023.04.27	-0.8	11	1	41	0	0	0	1	1	0	14	139	89	105	105	1	-	-	0	0	1	0	0	0	0	0	0			48.6	13	4.69	26.4	28.4	62.4	66.3	92.7	37.2	180	28.6	3.84	3.8	29.4	10.27	10.14
崔希生	6408278	2022.07.12	-1.3	14	1	52	0	0	0	1	0	1	14	122	91	92	95	0.97	-	-	1	0	0	1	-	0	0	0	0										64.4		163	24.2
陈军	6428155	2023.04.24	-1.1	10	1	34	0	0	0	0	0	0	4	109	87	102	105	0.97	-	-	0	1	1	1	0	0	0	0	0			44.1	11.6	4.33	23.4	28	56.4	60	83.4	33	176	26.9	3.28	3.21	25.7	9.39	9.32
朱兴箭	6441449	2023.05.05	-1.2	9	1	47	0	G1A2	0	1	1	0	5	128	87	99	98		-	-	0	0	1	1	0	0	0	0	0			45.5	12.2	4.35	19.4	23.8	58.4	62	81.4	34.6	176.5	26.1	3.45	3.43	27	9.72	9.63
史衍瑞	6471729	2021.11.13	-1	11	1	31	-	G1A3	0	1	0	0	8	114	82	101	103	0.98	-		1	0	1	1	-	0	0	0	0			48.3	12.8	4.28	25.1	27.7348	61.9	65.4	90.5	36.7	174	29.9	3.88	3.85	29.2	10.26	10.12	28.11	9.28458
于昌君	6472410	2021.11.21	-0.8	9	1	35	0	0	0	0	0	0	1	144	111	109	111	0.98	-		0	0	1	1	0	0	0	0	0	361	5.8	46	12.5	4.36	30.5	32.6552	59.2	62.9	93.4	35.7	173	31.2	3.56	3.56	27.9	9.43	9.59	26.14	8.734
张强	6507699	2023.04.03	-1.8	11	1	48	0	0	0	0	0	0	10	125	89	90	100	0.9	-	-	0	0	1	0	0	0	0	0	0			45	12.3	4.03	13.7	18.2	57.9	61.3	75	34.9	176	24.2	3.6	3.45	27.6	9.32	9.41
李现军	6514044	2022.03.05	-0.7	5	1	51	0	0	0	0	0	0	16	137	87	-	-	0.91	-		0	1	0	0	-	0	0	0	0	273	4.8	51.7	13.8	4.74	19.9	22.0866	66.3	70.2	90.1	39.4	183	26.9	4.02	4.12	30.7	11.19	11.18	30.51	9.11045
尹广维	6532378	2022.07.15	-0.5	5	1	39	0	0	0	1	1	0	2	130	88	107	107	1	-	-	0	0	0	0	-	0	0	0	0	375	4.1	50	13.8	4.83	28.7	29.4964	64.6	68.6	97.3	39.4	179	30.4	4.04	4.07	30.9	9.88	9.85	27.84	8.68887
张宗勇	6544239	2023.02.24	1.5	7	1	53	0	0	0	0	0	0	2	131	82	116	120	0.97	-	-	1	1	0	1	0	0	0	0	0			59.8	15.6	5.27	27.4	25.3	76.3	80.7	108.1	44.9	179	33.7	5.17	5.12	36.1	12.16	12.21	34.66	10.8174
朱其新	6565778	2022.06.06	-0.9	5	1	33	0	G1A2	0	0	0	0	2	140	92	111	107	1.03	-		0	0	1	1	-	0	0	0	0	257	2.5	50	13.5	4.92	37.3	35.2886	64.3	68.4	105.7	38.7	183	31.6	4.05	3.97	30.9	10.47	10.42	28.91	8.63269
朱其新	6565778	2023.05.02	-1	8	1	34	0	G1A2	0	0	0	0	3	121	92	111	107	1.03	-	-	0	0	1	1	0	0	0	0	0			49	13.2	4.8	40.5	37.7	63	67	107.5	37.8	184	31.8	3.93	3.84	30.3	10.63	10.51
闫爱春	6570616	2022.07.12	-0.2	16	1	47	0	0	0	0	1	0	2	122	66	97	91	1.07	-	-	0	0	1	1	-	0	0	0	0										71.9		168	25.5
肖帅	6599455	2022.9.8	0.3	9	1	29	0	0	0	1	0	0	2	129	106	104	106	0.98	-		1	0	1	0	-	0	0	0	0	357	3.3	45.7	12.5	4.35	32.5	34.2105	58.9	62.5	95	35.3	180	29.3	3.61	3.58	28.5	9.73	9.75	26.67	8.23148
张友峰	6608545	2022.9.15	-0.1	6	1	46	0	0	0	1	0	0	2	145	115	109	111	0.98	-		1	0	0	1	-	0	0	0	0	278	5.6	43.9	11.9	4.11	28.9	32.545	56.6	59.9	88.8	34	167	31.8	3.62	3.55	27.7	8.6	8.32	24.09	8.63781
李兵	6626936	2022.06.16	-0.7	9	1	43	0	0	1	1	1	0	7	112	83	90	95	0.94	-		0	0	0	1	-	0	0	0	0			41.6	11	3.78	13.4	19.1977	53.3	56.4	69.8	31.3	170	24.2	3.31	3.07	25	8.72	8.34	23.44	8.11073
李亮亮	6627765	2022.08.12	-1.6	8	1	37	0	0	0	0	0	0	0.25	136	97	97	98	0.98	-		0	0	1	1	0	0	0	0	0	243	3.2	41.6	11.1	3.88	17.5	23.6167	53.4	56.6	74.1	31.5	170	25.6	3.19	3.11	25	8.38	8.4	23.08	7.98616
王瑞	6632555	2022.02.22	1	9	1	23	0	1	0	0	0	0	1	140	95	98	104	0.94	0		0	0	0	0	-	0	0	0	0	283	4.09	47	12.6	4.37	23.7	27.0239	60.4	64	87.7	36.4	170	30.3	3.75	3.79	28.6	9.35	9.3	26.19	9.06228
李纪文	6652027	2022.04.27	-0.8	5	1	47	0	0	0	1	1	0	5	147	92	102	103	0.99	-		1	0	1	1	-	0	0	0	0	353	8	41.6	11.1	4.08	24.3	29.963	53.4	56.8	81.1	31.4	175	26.5	3.02	3.03	24.8	8.85	9.09	23.99	7.83347
于孝民	6659588	2022.06.22	-1.2	7	1	53	0	0	0	1	0	1	1	119	83	94	97	0.97	-		1	0	1	1	0	0	0	0	0			38.6	10.3	3.53	19.9	27.5242	49.6	52.4	72.3	29.1	168	25.6	3.03	2.89	24	7.94	7.91	21.77	7.71329
万泉江	6682057	2023.02.22	-0.4	12	1	37	0	0	0	1	0	0	0.25	113	77	-	-	-	-	-	1	1	0	0	0	0	0	0	0	327	5.3	36.1	9.5	3.29	30.4	38.3	46.1	48.9	79.3	26.5	177	38.3	2.73	2.77	23.4	7.92	7.88	21.3	6.79881
朱建高	6703666	2022.08.09	0.3	6	1	45	0	0	0	1	1	0	18	118	81	95	98	0.97	-		0	0	1	1	0	0	0	0	0							0			79		174	26.1
于长利	6710832	2021.12.01	0.6	12	1	51	-	1	0	1	0	0	16	114	70	93	103	0.9	-		1	0	1	0	0	1	0	0	0	260	3.4	43.8	11.3	3.9	18.6	23.9691	55.8	59	77.6	32.2	170	26.9	3.45	3.46	26.3	9.02	8.94	24.87	8.60554
潘井桂	6723735	2023.04.07	-0.9	14	1	54	0	0	0	0	0	1	1	136	78	109	115	0.94	-	-	1	0	1	1	0	0	0	0	0			50.5	13.6	4.53	30.8	30.9	64.8	68.6	99.4	38.9	175	32.5	4.32	4.23	31.7	9.96	9.77
康帅	6733858	2021.10.28	2.1	9	1	23	0	0	0	0	0	0	1	125	85	96	107	0.89	-		0	0	1	0	-	0	0	0	0	241	3.4	51	13.8	4.94	19.3	21.6854	65.5	69.7	89	39.5	180	27.5	3.83	3.87	29.5	10.79	10.7	29.19	9.00926
郭学军	6736409	2021.10.31	0.1	5	1	51	-	0	0	1	1	0	6	145	96	95	100	0.95	-		1	0	0	0	-	0	0	0	0	169	3.1	42.4	11.1	3.99	21.3	27.0305	54.3	57.5	78.8	31.6	177	25.2	3.13	3	24.8	9.78	9.52	25.43	8.11708
王其栋	6738279	2023.03.10	-1	14	1	44	1	1	0	0	0	1	18	135	87	100	105	0.95	-	-	1	0	0	0	0	0	0	0	0			38	10.2	3.52	19.4	27.3	48.8	51.7	71.1	28.5	166	25.8	2.83	2.84	23.1	7.88	7.72
尹超	6738316	2021.11.10	-0.7	9	1	34	0	0	0	0	0	0	0.5	132	91	85	100	0.85	-		0	0	1	0	-	0	0	0	0	308	3.5	47.4	12.7	4.58	14.4	18.2048	60.9	64.7	79.1	36.4	183	23.6	3.55	3.35	27.2	10.71	10.41	28.02	8.36693
朱传华	6741104	2021.11.15	-1.6	6	1	39	0	0	0	1	1	0	4	127	78	99	99	1	-		0	0	1	1	-	0	0	0	0	400	11.6	43.2	11.3	4.31	22.5	27.6753	55.3	58.8	81.3	32.3	178	25.7	3.14	3.09	25.2	9.46	9.59	25.28	7.97879
吴建刚	6744350	2021.12.10	-1.9	6	1	48	-	0	0	1	0	0	6	90	73	86	101	0.85	-		0	0	0	0	0	1	0	0	0	186	4.09	38.4	10.3	3.33	15.6	23.0769	28.9	15.6	67.6	28.9	170	23.4	2.97	2.89	23.8	8.13	7.98	21.97	7.60208
孙天嘉	6744559	2021.11.29	0.7	11	1	28	0	0	0	0	0	0	0.66	150	107	135	126	1.07	-		1	0	1	0	0	0	0	0	0			56.6	15.2	5.43	58.6	43.1517	72.7	77.2	135.8	43.8	180	41.9	4.63	4.59	34.4	11.81	11.43	32.46	10.0185
李志刚	6746475	2021.12.07	-0.6	13	1	48	0	0	0	1	1	0	15	117	96	107	102	1.04	-		1	0	0	0	0	1	0	0	0	361	6.1	40.9	10.8	3.77	30	35.0877	52.5	55.5	85.5	30.8	179	26.7	3.11	3.24	26	9.32	9.24	24.91	7.77441
程琳	6746524	2021.12.02	-0.7	8	1	45	-	1	0	1	1	0	8	144	86	88	95	0.93	-		1	0	0	0	0	1	0	0	0			40.8	10.7	3.86	12.6	18.5294	52.2	55.4	68	30.4	175	22.2	3.01	2.9	24	8.87	8.85	23.63	7.71592
霍俊刚	6748208	2021.12.07	-0.2	8	1	50	-	1	0	1	1	0	20	130	101	93	103	0.9	-		0	0	0	0	0	1	0	0	0	179	3.8	50.7	12.9	4.62	11.9	14.8564	64.4	68.2	80.1	36.1	180	24.7	3.48	3.41	26.4	12.8	12.09	31.78	9.80864
魏国明	6749697	2021.12.09	-0.7	6	1	31	-	0	0	1	1	0	0.25	134	97	107	105	1.01	-		0	0	1	0	0	0	0	0	0	326	5.6	53.5	14.3	4.57	34.9	32.5256	41	34.9	107.3	41	177	34.2	4.45	4.49	32.9	11.54	11.56	32.04	10.2269
齐先锋（骨松+DM)	6751160	2023.05.01	-1.6	6	1	42	1	0	0	0	1	0	2	136	99	130	122	1.06	-	-	0	2	1	1	0	0	0	0	0			44.7	11.8	3.93	51.7	46.1	57.2	60.4	112.1	33.5	172	37.9	3.72	3.45	28.1	10.01	10.04
杜维国	6752522	2021.12.17	-1.6	6	1	50	0	1	0	1	0	1	3	148	107	104	108	0.96	-		1	0	0	0	0	1	0	0	0	282	4.59	45.9	12.2	4.14	23.7	27.5902	58.8	62.2	85.9	24.7	170	29.7	3.68	3.73	28	9.22	9.11	25.74	8.90657
栾永大	6757166	2021.12.31	1.2	7	1	35	0	0	0	0	0	0	1	149	100	124	124	1	-		1	0	0	1	0	1	0	0	0	336	3.9	52	13.8	4.95	50.8	41.7763	66.7	70.8	121.6	39.9	180	37.5	4.04	4.22	31.6	11.31	11.25	30.82	9.51235
董强	6759238	2022.01.07	0.9	7	1	45	0	0	0	1	1	0	9	107	81	80	100	0.8	-		0	0	0	0	-	0	0	0	0			42.5	11.7	3.79	11.4	16.4265	54.8	58	69.4	33.2	170	24	3.31	3.1	25.5	9.03	8.76	24.2	8.3737
赵奕	6760070	2022.01.12	-1.9	9	1	47	0	0	0	1	0	0	2	121	78	98	93	1.05	-		1	0	1	1	-	0	0	0	0	290	4.2	39.7	10.9	3.75	23.6	30.2953	51.1	54.3	77.9	30.6	172	26.3	2.94	2.92	24.3	8.43	8.33	22.62	7.64602
张广美	6760298	2022.01.14	-1.6	10	1	51	0	0	0	1	1	0	5	149	94	95	103	0.92	-		0	0	0	0	-	0	0	0	0	313	3.9	40	10.8	3.65	19	25.8856	51.4	54.4	73.4	30.6	170	25.4	3.15	3.1	25.1	8.01	8.02	22.28	7.70934
任磊	6762271	2022.01.17	-0.7	8	1	46	0	0	0	1	1	0	7	174	102	108	105	0.85	-		0	0	1	1	-	0	0	0	0	257	3.9	47.4	12.7	4.58	28.5	30.5794	60.9	64.7	93.2	36.2	180	28.8	3.9	3.72	19.3	9.53	9.53	26.68	8.23457
王玉成	6767034	2022.01.30	-1.2	8	1	36	0	0	0	1	1	0	5	110	74	71	89	0.8	-		0	0	0	0	-	0	0	0	0	201	3.4	35.3	9.3	3.07	7.2	13.1148	45.2	47.7	54.9	26.2	170	19	2.58	2.54	21.6	7.9	7.78	20.8	7.19723
吴施雨	6767277	2022.01.28	-2.3	5	1	36	0	0	0	0	0	0	0.25	155	92	99	105	0.94	-		0	0	0	0	-	0	0	0	0			44.3	12.1	4.12	21.5	26.2195	57	60.5	82	34.3	170	28.4	3.4	3.41	26.6	9.15	8.74	24.7	8.54671
高远	6767363	2022.01.28	0.1	5	1	47	0	G1A3	0	1	0	0	0.5	133	82	105	109	0.96	-		1	0	1	0	-	0	0	0	0	257	6.1	49	13	4.19	20.2	23.3796	62.8	66.2	86.4	37.1	180	26.7	4.11	4.2	30.8	10.31	10.07	28.69	8.85494
刘雅彬	6768859	2022.02.17	0.2	12	1	32	0	0		1	0	0	2	130	88	94	99	0.97	-		0	0	1	0	-	0	0	0	0							0			93		183	27.45
张亚辉	6769516	2022.02.13	-1.3	7	1	27	0	0	0	0	0	0	4	120	91	88	95	0.92	-		0	0	0	0	-	0	0	0	0			39.2	10.5	3.54	17.8	25.0704	50.3	53.2	71	29.7	170	24.6	2.95	2.91	24	8.44	8.28	22.58	7.81315
张鹏	6770331	2022.02.16	0.5	9	1	28	0	G1A2	0	1	0	0	3	160	126	105	106	0.99	-		1	0	0	0	-	0	0	0	0	366	3	53.4	14.4	5.27	28.5	28.0512	68.7	73.1	101.6	41.4	184	30	4.2	4.11	31.5	11.21	11	30.52	9.01465
赵平业	6770619	2022.02.14	-1.4	6	1	51	0	0	0	1	1	0	2	120	82	94	98	0.96	-		0	0	0	0	-	0	0	0	0	232	4.09	43.7	11.5	4.11	16	21.2483	56	59.3	75.3	32.8	175	24.6	3.42	3.32	26.3	9.11	9.06	24.91	8.13388
毕金峰	6770638	2022.02.22	-1	14	1	40	-	0	0	1	1	0	10	148	97	95	102	0.93	-		1	0	1	1	-	0	0	0	0	295	4.5	48.9	13	4.5	17.9	21.2337	62.7	66.4	84.3	37.3	176	27.2	3.87	3.92	29.4	10.08	9.97	27.84	8.9876
王伟	6771707	2022.02.18	-0.1	8	1	32	0	0	0	0	0	0	3	133	91	98	103	0.95	-		0	0	0	0	-	0	0	0	0	368	4.4	43.7	11.9	4.02	24.3	28.9631	56.3	59.6	83.9	33.9	170	29	3.55	3.51	27.5	8.49	8.43	23.98	8.29758
石连栋	6773106	2022.02.21	-0.7	7	1	46	0	0	0	1	1	0	14	143	96	103	103	1	-		1	0	1	1	-	0	0	0	0	339	4.3	49.3	13.4	4.61	22.2	24.8045	63.6	67.3	89.5	38.5	178	28.2	4.07	4.03	30.7	9.86	9.84	27.8	8.77414
王长福	6774121	2022.02.23	-0.7	6	1	40	-	G3bA3	0	0	1	0	9	123	80	85	94	0.9	-		1	1	0	0	-	0	0	0	0	194	3.4	43.4	11.1	3.8	10.8	15.6295	55.2	58.3	69.1	31.6	167	24.8	3.46	3.33	25.5	9.3	8.99	25.08	8.99279
孟宪钢	6776096	2022.03.08	0.7	14	1	50	0	G2A3	0	1	1	0	20	135	90	106	112	0.95	-		0	0	1	0	-	0	0	0	0	239	4.59	45.9	12.1	4.14	26	29.5119	58.6	62.1	88.1	34.3	172	29.8	3.47	3.43	26.7	10.11	10.03	27.04	9.14008
陈红志	6776576	2022.02.27	-1.1	4	1	49	0	0	0	1	0	0	2	150	102	99	107	0.93	-		1	0	0	1	-	0	0	0	0	309	4.09	47.2	12.5	4.58	25.9	28.714	60.5	64.3	90.2	35.7	184	26.6	3.66	3.52	28.1	10.2	10.21	27.59	8.14922
李远赞	6777714	2022.03.07	-0.8	9	1	34	0	G1A2	0	1	0	0	0.25	157	103	95	102	0.93	-		1	0	0	0	-	0	0	0	0	180	4.59	41.4	11.2	3.57	22.4	28.4987	53.2	56.2	78.6	31.8	171	26.9	3.29	3.3	26.1	8.84	8.57	24	8.20765
孙咏来	6778344	2022.03.04	0.2	4	1	47	0	0	0	0	0	0	14	112	81	84	90	0.93	-		0	0	0	0	-	0	0	0	0	220	3.4	43.5	11.4	4	7.7	11.5616	55.7	58.9	66.6	32.6	178	21	3.33	3.31	25.9	9.47	9.28	25.39	8.01351
李温峰	6778944	2022.03.054	-0.1	4	1	37	0	0	0	0	0	0	0.25	152	92	120	110	1.09	-		1	0	0	0	-	0	0	0	0	392	4.3	50.2	13.6	4.52	32.3	32.1074	64.6	68.3	100.6	38.8	173	33.6	4.39	4.27	32	9.67	9.46	27.79	9.28531
侯延栋	6781497	2023.03.17	-0.9	10	1	42	1	1	0	1	0	0	3	136	86	93	90	1.03	-	-	1	0	1	0	-	0	0	0	0			35.6	9.4	3.28	20.4	29.6	45.6	48.3	68.7	26.5	158	27.5	2.81	2.77	22.3	6.59	6.5
杨国庆	6782379	2022.03.14	-0.7	4	1	51	0	0	0	0	0	0	0.25	112	79	116	11	1.04	-		0	0	0	1	-	0	0	0	0			45.3	12.2	4.24	35.3	36.3918	58.2	61.7	97	34.7	173	32.4	3.53	3.56	28.1	9.53	9.45	26.07	8.71062
张志坚	6783135	2022.03.186	-0.9	6	1	41	0	1	0	1	0	0	2	148	95	134	127	1.06	-		1	1	0	0	-	0	0	0	0			49.7	13	3.69	59.9	47.4268	63.6	66.4	126.3	37.3	163		4.51	5.01	34	10.19	10.57	30.28	11.3967
蒋静文	6784985	2022.03.31	0.6	13	1	26	0	G1A2	0	0	0	0	0.25	169	117	111	122	0.9	-		1	0	1	0	-	0	0	0	0			51.2	13.8	4.83	42.9	38.0657	65.7	69.8	112.7	39.4	184	33.3	4.18	4.02	31.5	11.24	11.1	30.54	9.02056
侯丙强	6785277	2022.03.24	-0.8	5	1	39	0	0	0	0	0	0	0.25	107	75	85	97	0.88	-		0	0	0	0	0	0	0	0	0	209	3.8	42	11.2	3.79	8.9	13.5053	54	57	65.9	31.9	173	22	3.33	3.29	25.9	8.6	8.64	23.86	7.9722
倪桂军	6785294	2022.03.29	-1.9	10	1	39	0	0	0	1	0	0	0.25	124	93	82	100	0.82	-		0	0	1	1	-	0	0	0	0	212	6	37	9.8	3.3	11.8	19.063	47.3	50.1	61.9	27.5	171	21.2	2.56	2.45	21.5	8.42	8.5	21.93	7.49974
刘永灿	6786224	2022.04.02	0.9	11	1	35	0	1	0	0	0	0	3	137	97	105	107	0.98	-		0	0	0	1	0	1	0	0	0			52.9	14.4	5.17	34.2	32.1429	68	72.2	106.4	40.7	192	28.9	3.94	4.06	31.1	12.82	12.62	33.44	9.07118
姚萌	6786919	2022.04.04	-1	11	1	41	-	G2A3	0	1	1	0	6	153	93	96	104	0.92	-		1	0	0	0	0	1	0	0	0	247	3.2	46.8	12	4.26	23.1	26.7981	46.8	63.1	86.2	34.4	178	27.2	3.26	3.32	25.9	11.32	11.37	29.27	9.2381
王鹏	6790671	2022.04.15	-0.6	8	1	42	0	0	0	1	0	0	3	139	85	106	110	0.96	-		1	0	0	1	-	0	0	0	0	273	4.8	50	13.5	4.42	20.3	23.0159	64.3	67.9	88.2	38.5	170	30.5	4.18	4.26	30.8	9.91	9.76	28.11	9.72664
曹丙贺	6791518	2022.04.20	-1	10	1	32	0	0	0	1	1	0	6	118	88	102	104	0.98	-		0	0	1	1	-	0	0	0	0			48	12.8	4.59	29.3	30.9398	61.6	65.4	94.7	36.7	180	29.2	3.78	3.66	28.9	10.43	10.44	28.31	8.73765
陈雄	6792996	2022.04.24	-1.8	9	1	49	0	0	0	0	0	0	0.25	125	89	91	97	0.94	-		0	0	0	0	-	0	0	0	0	233	3.6	38.4	10.2	3.53	15.8	23.2695	49.2	52.1	67.9	28.9	168	24.1	2.85	2.73	23	8	8.18	21.76	7.70975
王立强	6793874	2022.04.26	-1.6	7	1	49	0	0	0	1	1	0	5	116	28	96	107	0.89	-		0	0	1	1	-	0	0	0	0	357	4.6	48.3	13	4.28	19.6	23.0047	62	65.6	85.2	37.3	177	27.2	3.89	3.87	29.5	9.9	10.1	27.76	8.8608
戴空军	6794017	2022.02.24	-0.5	5	1	44	-	0	0	1	0	0	20	113	71	90	92	0.98	-		1	0	1	1	-	0	0	0	0	285	3.5	42.7	11.2	3.79	15.5	21.1749	54.7	57.7	73.2	32	166	26.6	3.62	3.52	26.9	8.28	8.25	23.67	8.58978
王宝金	6794696	2022.05.02	-0.9	11	1	38	0	0	0	0	0	0	0.25	112	68	79	87	0.9	-		0	0	1	1	-	0	0	0	0			37.2	9.6	3.2	8.7	14.8211	47.4	50	58.7	27.1	176	19	2.73	2.78	22.8	8.44	8.42	22.37	7.22172
李甲龙	6795854	2022.05.09	-0.7	7	1	36	1	G2A3	0	1	1	0	1	94	73	91	100	0.91	-		1	0	1	0	-	0	0	0	0	161	4.59	46.7	12	4.36	13.1	17.1916	59.4	63.1	76.2	34.2	174	25.2	3.68	3.66	27.3	9.79	9.33	26.46	8.7396
刘尊海	6796177	2022.05.16	-1.1	11	1	52	0	0	0	1	0	0	1	100	79	92	97	0.94	-		1	0	0	0	-	0	0	0	0			41	10.9	3.77	21.3	27.6623	52.7	55.7	77	31.2	171	26.3	3.3	3.23	25.9	8.42	8.1	23.05	7.88277
李爱祯	6796567	2022.05.17	-0.8	10	1	48	0	1	0	1	0	0	2	123	104	84	92	0.91	-		0	0	0	0	-	0	0	0	0			39.2	10.5	3.43	9.9	15.7143	50.3	53.1	63	29.7	173	21	3.08	2.94	24.4	8.43	8.39	22.84	7.63139
周德民	6797593	2022.05.20	-1.3	9	1	52	1	G1A3	0	1	1	0	2	140	100	102	102	1	-		1	0	1	1	-	0	0	0	0	276	9.19	40	10.8	3.65	21.3	28.1374	51.4	54.4	75.7	30.3	170	26.2	3.32	3.16	25.6	7.79	7.64	21.91	7.58131
李伟	6797798	2022.05.20	-1	8	1	53	0	0	0	1	1	0	15	119	59	105	107	0.98	-		0	0	1	1	-	0	0	0	0										93		185
郭怀振	6799379	2022.05.31	-1.8	14	1	31	0	0	0	0	1	0	1	113	72	75	86	0.87	-		0	0	1	1	-	0	0	0	0	226	3.9	34.8	9.2	3.07	6	11.2994	44.6	47.1	53.1	25.9	171	18.2	2.39	2.3	20.4	7.99	7.83	20.51	7.01412
朱尚虎	6800232	2022.05.27	-1.6	7	1	50	0	0	0	1	0	1	0.25	135	94	93	100	0.93	-		1	0	0	0	-	0	0	0	0	303	4.5	40.6	11	3.56	21.6	28.125	52.2	55.2	76.8	31.1	172	26	3.2	3.08	25.3	8.58	8.55	23.41	7.91306
李鹏	6801582	2022.05.30	-1.7	6	1	41	0	0	0	0	0	0	0.25	123	91	97	101	0.96	-		0	0	0	0	-	0	0	0	0			48.1	12.7	4.49	21.3	24.5958	61.6	65.3	86.6	36.4	180	26.7	3.63	3.86	28.7	10.22	10.46	28.17	8.69444
孙立民	6803449	2022.06.03	-1.9	4	1	48	0	0	0	1	0	0	7	106	69	93	104	0.89	-		0	0	1	1	-	0	0	0	0			45.6	12.4	4.04	15.5	20	58.7	62	77.5	35.2	172	26.2	3.76	3.84	28.8	8.89	9.03	25.52	8.62628
陈有平	6804712	2022.06.12	-1.4	10	1	50	1	0	0	1	1	0	10	145	82	83	95	0.87	-		1	0	0	0	0	0	0	0	0	237	3.5	43.3	11	3.79	6.5	10.0619	55	58.1	64.6	31.2	160	25.2	3.23	3.4	24.6	9.31	9.39	25.33	9.89453
胡书强	6804966	2022.06.11	0	8	1	50	0	0	0	1	0	0	2	138	84	96	98	0.97	-		0	0	1	0	0	0	0	0	0							0			70		165
任海宁	6805436	2022.06.15	-1.2	10	1	30	0	0	0	1	1	0	0.25	120	76	100	105	0.95	-		0	0	1	1	-	0	0	0	0	0						0			70		173
王若飞	6806587	2022.06.14	-0.8	6	1	33	0	0	0	1	1	0	0	134	102	103	102	1	-		1	0	1	1	0	0	0	0	0	277	3.6	43.9	11.7	4.22	30.8	33.9956	56.3	59.8	90.6	33.3	178	29.2	3.38	3.29	26.6	9.49	3.37	19.53	6.16399
曲向明	6807609	2022.06.22	-2.6	11	1	46	0	0	0	1	1	0	12	95	78	90	95	0.95	-		0	0	0	1	0	0	0	0	0			38.3	10.1	3.62	13.2	20.2454	49	52	65.2	28.3	172	22	2.81	2.71	22.8	8.09	8.06	21.67	7.32491
陈贵超	6808447	2022.06.23	0.1	9	1	40	0	0	0	1	1	0	2	124	85	96	105	0.91	-		0	0	1	0	0	0	0	0	0	344	3.6	39.3	10.6	3.75	25.4	32.1519	50.4	53.6	79	29.9	175	25.8	2.73	2.8	23.5	8.72	8.86	23.11	7.54612
李正峰	6809951	2022.06.26	-1.4	9	1	38	0	0	0	1	0	0	0.083	149	98	110	110	1	-		0	0	0	0	0	0	0	0	0							0			95		178
黄鹏	6813457	2022.07.03	-1.7	5	1	42	1	G1A3	0	1	0	0	1	148	98	102	106	0.96	-	-	1	0	1	1	-	0	0	0	0	296	3.9	48.7	12.9	4.59	26.6	28.6638	62.5	66.2	92.8	37.1	180	28.6	4.07	3.89	30.2	10.1	9.87	27.93	8.62037
李延祥	6814080	2022.07.09	-0.3	10	1	28	0	0	0	1	0	0	0.25	117	87	99	100	0.99	-	-	0	0	0	0	-	0	0	0	0	305	6.5	44.7	12.1	4.24	27.9	31.3836	57.5	61	88.9	34.4	180	27.4	3.39	3.41	27.3	9.9	9.66	26.36	8.1358
邹乃伟	6814269	2022.07.16	-0.9	16	1	49	1	0	0	1	1	0	0.5	131	82	89	103	0.86	-	-	0	0	0	0	-	0	0	0	0			48.2	12.8	4.39	14.8	18.4539	61.9	65.4	80.2	36.8	169	28.1	3.95	3.93	29.1	9.76	9.75	27.39	9.59
张超	6814387	2022.07.11	-1	11	1	52	0	0	0	1	0	0	9	143	88	89	95	0.94	-	-	1	0	0	0	-	0	0	0	0	232	3.9	36.4	10	3.2	15.8	24.159	46.9	49.6	65.4	27.9	162	24.9	2.78	2.71	22.6	7.32	7.37	20.18	7.68938
周卫民	6814513	2022.07.11	-1.6	10	1	51	0	0	0	1	0	0	0.25	147	99	77	86	0.89	0	-	0	0	0	0	-	0	0	0	0										56		155	23.3
王其长	6814591	2022.07.11	-1.4	10	1	46	0	0	0	0	0	0	11	103	70	-	-	-	-	-	0	0	0	0	-	0	0	0	0	238	3.9	35.2	9.4	3.28	13.2	21.6039	45.2	47.9	61.1	26.3	170	21.1	2.53	2.47	21.4	7.4	7.45	19.85	6.86851
马连旭	6814717	2022.07.06	-0.9	5	1	46	1	G1A2	0	1	1	0	10	159	82	115	114	1.01	-	-	1	0	0	1	-	0	0	0	0	251	3.6	49.8	13.5	4.62	36.7	35.086	64.1	67.9	104.6	38.6	179.5	32.5	4.08	4.13	31.3	10.27	10.32	28.8	8.93848
郝为振	6818737	2022.07.12	-1.1	8	1	33	0	0	0	0	0	0	0.25	102	70	72	88	0.81	-	-	0	0	1	0	-	0	0	0	0	195	3.4	36.4	9.7	3.19	7	12.4334	46.7	49.3	56.3	27.4	170	19.5	2.59	2.59	21.8	8.18	8.08	21.44	7.41869
邢文昊	6819310	2022.07.13	0.2	8	1	23	0	0	0	0	0	0	0.25	110	80	111	126	0.88	-	-	0	0	0	1	-	0	0	0	0	342	6.5	52.5	14.2	4.85	42.5	37.248	67.5	71.6	114.1	40.7	175	37.3	4.16	4.16	31.4	10.96	10.97	30.25	9.87755
王庆坤	6819602	2022.07.14	-2.1	7	1	52	1	0	0	1	0	0	2	102	68	85	85	1	-	-	0	0	0	1	-	0	0	0	1	186	3.4	30.9	8.4	2.7	12.8	23.3577	39.8	42	54.8	23.3	158	22	2.31	2.25	19.8	5.91	5.96	16.43	6.58148
梁冰	6821871	2022.07.20	-1.2	7	1	48	0	0	0	1	1	1	10	117	74	88	103	0.85	1	46（子宫切除)	0	0	0	0	-	0	0	0	0			36	9.6	3.48	21.5	30.4533	46.2	49.1	70.6	27	168	25	2.51	2.49	21.6	7.79	7.72	20.51	7.26687
王锐	6823691	2022.08.03	-2	9	1	46	1	0	0	1	0	0	12	142	93	-	-		-		1	0	1	1	0	0	0	0	0	273	3.5	45.4	11.9	4.33	20.3	24.7863	58	61.6	81.9	33.6	182	24.7	3.38	3.32	26.5	10.08	10.3	27.08	8.17534
贾献礼	6824050	2022.08.08	1	13	1	47	1	G3aA3	0	1	1	0	13	144	98	110	113	0.97	-		1	0	0	1	0	0	0	0	0			47.9	12.6	4.38	30.4	31.8993	61.3	64.9	95.3	36	175	31.1	3.99	3.85	29.5	9.91	9.71	27.46	8.96653
刘士民	6826291	2022.08.05	0.3	4	1	53	1	0	0	1	0	1	20	121	86	108	117	0.92	-		1	0	1	1	0	0	0	0	0	305	6.3	44	11.8	3.82	25.5	29.9647	56.4	59.6	85.1	33.5	169	29.8	3.61	3.66	27.8	8.79	8.79	24.85	8.70068
李明涛	6826935	2022.08.10	-1.6	8	1	44	0	G1A2	0	1	0	1	10	115	78	91	99	0.92	-		0	0	1	1	0	0	0	0	0	224	5.4	42.8	11.3	3.9	16.8	22.4599	54.8	58	74.8	32.1	174	24.7	3.53	3.34	26.6	8.56	8.44	23.87	7.88413
李昌建	6827189	2022.08.15	-1.3	12	1	41	0	0	0	0	1	0	4	98	76	79	90	0.88	-		0	0	0	1	0	0	0	0	0	205	3	35.3	9.4	3.17	10.6	18.1197	45.3	47.9	58.5	26.5	173	19.5	2.53	2.6	22	7.65	7.63	20.41	6.81947
高杰	6828267	2022.08.14	-1.5	10	1	34	0	0	0	0	0	0	0.25	136	107	103	102	1	-		1	0	0	1	0	0	0	0	0	371	2.8	44.6	12.1	3.92	24.5	28.7897	57.3	60.6	85.1	34.3	167	30.5	3.59	3.53	27.4	9.16	9.11	25.39	9.10395
梁璞	6828983	2022.08.14	-0.9	7	1	34	0	0	0	1	1	0	0.25	116	70	94	99	0.95	-		0	0		1	0	0	0	0	0	275	6	40.7	10.6	3.86	17	23.5457	52.1	55.2	72.2	30.2	173	24.1	3.05	2.91	24	8.8	8.71	23.47	7.84189
张豹	6828992	2022.08.16	-0.4	8	1	49	0	0	0	0	0	0	6	139	99	114	113	1.01	-		1	0	0	1	0	0	0	0	0	217	3.3	47.7	12.6	4.78	35.4	35.2239	61.1	65.1	100.5	36.2	177	32.1	3.87	3.72	29.2	9.52	9.42	26.53	8.46819
董鑫	6829578	2022.08.15	-0.7	6	1	39	1	0	0	0	1	0	0.25	118	70	97	101	0.96	-		0	0	1	1	0	0	0	0	0	271	5.5	40.3	10.8	3.56	22.8	29.4194	51.8	54.7	77.5	30.6	163	29.2	3.29	3.12	25	8.22	7.86	22.49	8.46475
沙建厂	6834736	2022.9.1	-0.3	10	1	50	0	0	0	0	0	0	3	123	65	90	96	0.93	-		0	0	0	0	0	0	0	0	0	209	5.9	37	9.8	3.41	14.1	21.9285	47.4	50.2	64.3	27.6	170	22.2	2.75	2.65	22.5	7.84	7.68	20.92	7.23875
武占峰	6834988	2022.9.2	-0.7	10	1	47	1	G5A3	0	1	0	1	7	169	92	108	108	1	-		1	0	1	1	0	0	0	0	0	288	3.6	42.6	11.3	3.59	24.6	29.9635	54.6	57.5	82.1	32	163	30.9	3.57	3.57	26.9	8.74	8.53	24.41	9.1874
周治峰	6835977	2022.9.3	-1.5	9	1	45	0	0	0	0	0	0	1.5	129	92	99	106	0.93	-		0	0	0	0	0	0	0	0	0	275	3.9	45.7	12.5	4.25	22.1	26.1538	58.9	62.4	84.5	35.5	181	25.8	3.44	3.44	27.5	9.97	10.08	26.93	8.22014
田永清	6837088	2022.9.7	-1.9	9	1	54	0	0	0	1	0	0	0.25	136	92	102	103	0.99	-		1	0	1	0	-	1	0	0	1			36.1	9.4	3.19	29	37.323	46.1	48.7	77.7	26.4	162	29.6	2.92	2.91	23.3	7.06	6.99	19.88	7.57506
崔相坤	6839112	2022.9.9	0.3	6	1	31	0	0	0	0	0	0	1	108	84	91	97	0.94	-		0	1	0	1	-	0	0	0	0	277	6.7	43.4	11.5	3.91	14.9	20.2171	55.6	58.8	73.7	32.7	170	25.5	3.41	3.27	25.9	9.18	9.01	24.87	8.60554
熊长勇	6839227	2022.9.13	-0.2	10	1	30	0	0	0	1	0	0	0.25	126	81	109	116	0.94	-		0	0	1	0	-	0	0	0	0	335	6.5	45.4	12.3	4.04	32.1	34.2217	58.3	61.7	93.8	35	168	33.2	3.82	3.65	28.5	9.04	8.86	25.37	8.9888
方礼光	6840191	2022.9.16	-0.9	10	1	49	0	0	0	1	0	0	0.25	107	75	86	90	0.96	-		0	0	1	1	0	0	0	0	0	221	3.3	38.3	10	3.63	9.2	15.0573	48.9	51.9	61.1	28.4	176	19.7	2.76	2.72	22.8	8.21	8.18	21.87	7.0603
孙建春	6840563	2022.9.14	-0.2	7	1	54	0	1	0	1	1	1	14	128	79	109	101	1.08	-		1	0	1	1	-	0	0	0	0	189	3.2	46.2	12.2	4.36	25.7	29.0395	59.2	62.8	88.5	35	173	29.6	3.73	3.55	27.9	9.54	9.33	26.15	8.73735
董珂	6841171	2022.9.16	-1.1	7	1	40	1	1	0	0	0	0	4	109	79	102	99	1.03	-		1	0	0	1	0	0	0	0	0	278	4.7	45.4	12.2	4.04	23.1	27.2727	58.3	61.6	84.7	34.7	170	29.3	3.66	3.78	28.3	9.28	9.36	26.08	9.02422
周梦飞	6844646	2022.9.30	0.4	11	1	38	1	0	0	0	1	0	17	107	71	71	89	0.798			0	0	1	1	0	0	0	0	0			36	9.6	3.19	8.3		46.3	48.8	57.1	27.1	170	19.8	2.73	2.73	22.6	7.43	7.5	20.39	7.05536
张明建	6845384	2022.10.04	-0.6	13	1	52	0	0	0	1	1	0	20	126	71	88	92	0.95			0	0	0	1	0	0	0	0	0			34.9	9.3	3.06	21.6		44.8	47.3	68.9	26.2	166	25	2.62	2.56	22	7.45	7.33	19.96	7.24343
姬铭	6847127	2022.10.02	-0.5	5	1	27	0	0	0	0	0	0	0.25	183	111	120	122	0.98			0	0	1	1	0	0	0	0	0			50.7	13.5	4.63	53.6		65	68.8	125.1	38.6	176.5	40.2	4.17	4.02	31.3	11.03	10.86	30.08	9.6558
王朝岳	6855449	2022.11.02	-1	11	1	20	0	0	0	0	0	0	0.25	146	86	98	105	0.93	-		0	0	1	0	-	0	0	0	0	314	7.8	46.8	12.7	4.26	35.1	35.5	60.3	63.8	98.9	36.3	173	33	4.01	3.77	29.8	9.41	9.22	26.41	8.82422
张志仙	6856048	2022.11.01	0.3	8	1	35	0	0	0	0	0	0	1	128	94	92	94	0.98	-		0	0	1	1	-	0	0	0	0	346	5.9	47.1	12.4	4.36	21.8	25.4	60.3	63.9	85.7	35.6	174	28.3	3.47	3.74	27.7	10.06	10.13	27.4	9.05007
门修齐	6856855	2022.11.02	0.1	7	1	30	1	G1A3	0	1	1	0	5	136	98	110	100	1.1	-		0	1	1	0		0	0	0	0	353	5	48.3	12.8	4.79	38.3	36.7	61.9	65.9	104.2	36.6	187	29.8	3.78	3.77	29.6	10.55	10.68	28.78	8.23015
高文星	6857213	2022.11.04	-0.5	8	1	25	0	G1A1	0	0	0	0	0.5	138	103	100	102	0.984	-		0	0	1	1	-	0	0	0	0	346	8.1	48.2	12.8	4.39	31.3	32.3	61.7	65.4	96.7	36.5	178	30.5	3.83	3.74	29.1	10.35	10.64	28.56	9.01401
石贤斌	6860864	2022.11.10	-0.9	2	1	41	0	G1A1	0	0	0	0	0.25	123	93	96	106	0.91	-		0	0	1	0	-	0	0	0	0			48.2	13.1	4.39	21.9	25	62.1	65.7	87.6	37.3	177	28	3.97	3.83	29.6	9.97	9.85	27.62	8.81611
王洪凯	6861851	2022.11.19	-2.5	9	1	42	1	0	0	1	1	0	14	138	94	89	94	0.95	-		0	0	1	1	0	0	0	0	1	203	3.8	35.4	9.3	3.37	14.9	23.7	45.3	48.1	64	26.2	175	20.9	2.51	2.43	21.4	7.6	7.66	20.2	6.59592
王玉魁	6862163	2022.11.22	-1.7	11	1	53	0	1	0	1	1	0	2	144	87	70.5	87	0.81	-		1	0	1	0	0	0	0	0	0	175	3.8	29.6	7.7	2.68	5.1	11.4	37.8	40	46	21.2	170	15.916	2.13	2.04	18.6	6.04	6.03	16.24	5.61938
王雷	6864016	2022.12.04	-1.5	17	1	39	0	0	0	0	0	0	0.42	153	92	-	-	-	-		0	0	0	0	0	0	0	0	0										69		172	23.3
耿飞	6864430	2022.11.27	-0.8	9	1	39	0	0	0	0	1	0	0.25	117	81	70	90	0.78	-		0	0	1	1	0	0	0	0	0			44	11.5	4.01	8.1	11.9	56.2	59.5	61	32.6	185	17.82	3.28	3.26	25.9	10.22	10.07	26.83	7.8393
商和垒	6877067	2023.02.07	-1	10	1	46	1	1	0	1	0	0	10	137	92	-	-	-	-	-	0	0	0	0	0	0	0	0	0			35.1	9.4	3.28	14.2	22.8	45.1	47.8	62	26.3	163	23.3	2.65	2.59	21.7	6.79	6.78
张乾	6880850	2023.02.21	-1.3	14	1	33	0	0	0	0	0	0	0.25	122	82	89	96	0.93	-	-	0	0	1	0	0	0	0	0	0			37.3	10.1	3.52	16.5	24.5	48.1	50.9	67.4	28.3	168	23.9	2.69	2.71	22.6	8	7.71
靳从豪	6881411	2023.02.14	0.1	6	1	53	0	0	0	1	1	1	15	138	82	-	-	-	-	-	0	0	0	0	0	0	0	0	0			39	10.3	3.53	16.7	24	49.9	52.8	69.5	29.1	169	24.3	2.99	2.94	23.8	7.97	7.84
刘军	6881524	2023.02.15	-0.4	6	1	47	1	0	0	0	1	0	7	115	68	100	101	0.99	-	-	0	0	0	0	0	0	0	0	0			46.5	11.8	4.36	18.8	23.1	59.1	62.7	81.5	33.8	173	27.2	3.48	3.46	26.4	10.11	10.22
郭泉山	6887831	2023.03.07	0.3	11	1	53	0	G1A3	0	1	0	0	6	137	85	-	-	1.03	-	-	1	0	0	1	0	0	0	0	0			43.7	11.6	4.12	32.2	35.2	56.1	59.4	91.6	32.9	173	30.6	3.58	3.39	27.1	8.98	8.95	24.9	8.31969
王守江	6889671	2023.03.14	-0.5	13	1	46	IV期	G2A3	0	0	1	1	16	97	62	97	107	0.7	-	-	1	0	1	1	0	0	0	0	0			41.3	10.9	3.88	19.4	25.7	52.8	56.1	75.5	30.7	171	25.8	3.18	3.06	24.7	8.53	8.28
王飞龙	6893001	2023.03.16	-0.1	7	1	34	0	G1A1	0	0	1	0	7	134	101	97	100	0.97	-	-	0	0	1	0	0	0	0	0	0			44.7	12	4.34	22.6	27	57.4	61	83.6	34.1	182	25.2	3.3	3.29	26.6	9.97	9.88
王乐业	6893970	2023.03.20	0.4	8	1	40	0	0	0	1	0	0	0.083	122	94	-	-	-	-		0	0	1	1	-	0	0	0	0			42.5	11.7	4.2	28.8	33	54.9	58.4	87.2	33.2	169	30.5	3.28	3.07	25.7	8.76	8.68
王峰	6894622	2023.03.17	-0.7	4	1	45	0	0	0	1	0	0	10	97	64	104	102	0.98	-	-	0	0	1	0	0	0	0	0	0			51.3	13.7	4.64	15	17.7	65.8	69.6	84.6	39.1	175	27.6	4.29	4.33	31.3	10.1	10.03
孙振宇	6895340	2023.03.23	-0.6	8	1	26	0	0	0	0	0	0	0.038	141	101	106	108	0.98	-	-			0	0	-	0	0	0	0			39.8	10.6	3.75	29.4	35.2	51.1	54.2	83.6	30.2	166	30.3	2.95	3.02	24.2	8.36	8.18
芦俊林	6898909	2023.04.14	-0.8	21	1	50	1	0		1	1	0	0.083	128	84	92	98	0.94	-	-	0	0	1	1	0	0	0	0	0			40.3	10.6	3.45	22.6	29.3	51.5	54.4	77	30	168	27.3	3.27	3.18	25.2	8.26	8.21
李海松	6902975	2023.04.14	-0.4	10	1	50	0	0	0	1	1	0	7	128	81	104	102	1.02	-	-	0	0	0	1	0	0	0	0	0			40.6	10.8	3.76	25.5	31.6	52.1	55.2	80.7	30.7	170	27.9	3.1	3	24.7	8.77	8.64
彭德仓	6903889	2023.04.18	-1.6	12	1	47	0	0	0	1	0	0	3	122	80	-	-	-	-	-	1	0	0	1	0	0	0	0	0			34.6	9.2	2.96	21.9	31.8	44.3	46.8	68.7	25.8	163	25.9	2.77	2.73	22.8	6.78	6.77
王恩录	6903985	2023.04.14	-0.4	8	1	46	0	0	0	0	0	0	0.25	164	101	-	-	-	-	-	1	0	0	1	0	0	0	0	0			52.2	14.1	4.95	39	35.4	67.1	71.2	110.2	40.2	174	36.4	4.48	4.42	32.7	9.72	9.8
李建	6905025	2023.04.14	-0.3	5	1	52	0	0	0	1	1	0	2	107	67	88	100	0.88	-	-	0	0	0	1	0	0	0	0	0			36.3	9.7	3.09	16.9	25.6	46.6	49.1	66	27.2	168	23.4	2.76	2.71	22.7	7.89	7.8
黎建	6905896	2023.04.17	-0.5	6	1	38	0	0	0	0	0	0	10	140	90	91	100	0.91	-	-	0	0	1	1	0	0	0	0	0			39.4	10.6	3.74	21.9	29	50.7	53.7	75.6	29.8	174	25	2.96	2.96	24.4	8.36	8.28
葛贤明	6907129	2023.04.27	0	13	1	45	1	0	0	1	0	0	4	172	102	94	99	0.95	-	-	1	0	1	0	0	0	0	0	0			38.7	10.3	3.73	21.6	29.1	49.7	52.7	74.3	29.1	165	27.3	2.85	2.95	23.4	7.7	7.82
倪道江	6909089	2023.05.03	0.1	14	1	49	0	0	0	0	1	0	10	92	66	79	94	0.84	-	-	0	0	1	0	0	0	0	0	0			37.6	9.9	3.51	8.4	14.2	48.1	51	59.4	27.8	167	21.3	2.82	2.83	22.7	7.66	7.57
刘立才	6909821	2023.04.28	0.2	7	1	43	1	G1A2	0	0	0	0	8	131	83	103	99	1.04	-	-	1	0	0	1	0	0	0	0	0			45.9	12.2	4.25	17.3	21.7	58.8	62.3	79.6	34.9	175	26	3.7	3.58	27.9	9.43	9.14
赵记岭	6910330	2023.05.05	-2.1	13	1	36	1	0	0	1	0	0	6	130	91	99	103		-	-	0		1	1	0	0	0	0	0			37.3	9.6	3.61	29.4	36.7	47.5	50.5	79.9	27.1	181	24.4	2.56	2.43	22.1	9.21	9.31
王仁杰	6911695	2023.04.30	-2	5	1	32	0	0	0	1	0	0	1	144	106	-	-	-	-	-	0	0	1	1	0	0	0	0	0			49.4	13.2	4.5	18.6	21.6	63.3	67.1	85.7	37.7	183	25.6	4.01	3.86	29.9	10.55	10.51
陈茜	6911709	2023.05.06	1.1	11	1	29	0	0	0	0	0	0	0.011	147	77	-	-	-	-	-	0	0	0	0	0	0	0	0	0			57.9	15.7	5.55	52.1	39.7	74.5	79.1	131.2	45.1	186	37.9	4.75	4.76	35.4	12.05	11.95
施文彪	6912697	2023.05.05	0.3	7	1	35	0	0	0	0	0	0	2	139	99	-	-		-	-	0	0	0	0	0	0	0	0	0			38.8	10.5	3.53	25.6	32.6	49.8	52.8	78.4	29.5	177	25	2.96	2.95	24.6	8.56	8.49
王磊	6912788	2023.05.09	-0.8	10	1	34	0	0	0	0	0	0	0.033	121	73	-	-	-	-	-	0	0	1	1	0	0	0	0	0			44.1	11.5	4.02	18.8	24	56.3	59.6	78.4	32.6	177	25	3.2	3.04	25	10.31	10.18
陆书兵	6915595	2023.05.19	-0.3	12	1	53	0	0	0	1	0	0	4	129	80	119	124	0.95	-	-	0	0	0	0	0	0	0	0	0			47.8	12.7	4.28	30	31.7	61.3	64.8	94.8	36.3	171	32.4	4.1	3.83	29.7	9.72	9.81
张振明	6917317	2023.05.25	-1.1	14	1	50	1	G2A3	0	1	1	0	20	104	67	98	108	-	-	-	1	0	0	1	0	0	0	0	0			43.9	11.3	3.91	21.3	26.4	55.9	59.1	80.4	32.1	175	26.4	3.43	3.41	26.5	9.54	9.32
张善忠	6918041	2023.05.23	-0.8	10	1	52	0	0	0	1	0	0	4	110	78	-	-	-	-	-	1	0	1	1	0	0	0	0	0			42.5	11.3	3.69	25.1	30.4	54.5	57.5	82.6	32	170	28.6	3.47	3.32	26.4	8.98	8.92
王登坎	6920518	2023.05.27	-1.8	8	1	53	0	0	0	1	0	0	5	104	81	102	103	-	-	-	1	0	0	1	0	0	0	0	0	280	3.6	38.8	10.4	3.64	27.6	34.3	49.8	52.8	80.4	29.3	169	28.2	3.04	2.75	23.8	8.4	8.26
范义才	6921607	2023.06.05	-2	14	1	26	0	0	0	0	1	0	0.25	117	94	70	78	-	-	-	0	0	1	1	0	0	0	0	0	143	3.3	28.1	7.3	2.56	6.5	14.7	36	38	44.5	20.2	161	17.2	1.93	1.87	17.4	5.71	5.54
李光芹	721933	2022.11.17	0.1	7	1	59	1	1	0	1	1	0	24	120	82	97	109	0.889	-		1	0	1	0	0	0	0	0	0	339	4.6	46	12	4.05	19.9	24.2	58.8	62.1	85	34.3	173	28.4	3.81	3.88	28.8	9.5	9.13	26.32	8.79415
王广君	759904	2022.04.03	-1.7	8	1	57	-	0	0	1	1	1	15	107	66	92	98	0.94	-		1	0	1	0	0	1	0	0	0										78		175	25.5
王常松	6093122	2022.01.04	-1.5	10	1	57	-	0	0	1	1	1	20	131	79	100	97	1.031	-		0	2	0	0	-	0	0	0	0	272	3.7	36.8	9.9	3.4	18.6	27.0742	47.3	50.1	68.7	27.9	172	23.2	2.79	2.77	23.3	7.54	7.51	20.61	6.9666
王郡奎	6386506	2023.04.04	-0.4	13	1	58	0	0	0	1	0	0	9	128	85	95	99	0.96	-	-	0	0	0	1	0	0	0	0	0			39.8	10.5	3.75	18.2	25.2	51	54.1	72.3	29.9	174	23.9	2.96	2.89	24	8.58	8.52
顾广元	6429091	2023.03.31	-0.4	5	1	58	0	0	0	1	0	0	5	132	79	-	-	-	-	-	0	0	1	1	-	0	0	0	0			42.5	11.5	3.7	21.3	26.9	54.6	57.7	79	32.7	170	27.3	3.62	3.45	27.4	8.23	8.35
戴晓建	6455890	2022.08.11	-2	8	1	58	1	0	0	1	1	1	19	129	78	90	96	0.94	-		1	0	0	1	0	0	0	0	0	249	4.09	39.1	10.4	3.64	16	23.1548	50.1	53.1	69.1	29.4	170	23.9	3.05	2.92	24	7.87	7.74	21.58	7.46713
冯毅	6468190	2022.03.07	-0.1	4	1	58	0	0	0	1	1	0	23	136	79	100	97	1.03	-		1	0	1	1	-	0	0	0	0			45.2	12.3	4.24	18.3	22.875	58.2	61.7	80	35	174	26.4	3.52	3.57	27.6	9.18	9.04	25.31	8.35976
董玉金	6680200	2022.9.30	0.1	10	1	59	0	G3aA3	0	1	1	0	13	175	104	89	96	0.93			1	0	0	1	0	0	0	0	0			44.3	11.3	4.12	11.7		56.3	59.7	71.4	32.1	186	20.6	3.25	3.28	25.7	10.24	10.28	27.05	7.81882
刘长科	6706870	2022.08.03	-1.9	8	1	56	1	G2A3	0	1	1	1	10	102	68	106	105	1.01	-		1	0	1	1	0	0	0	0	0	343	5.7	49.7	13.2	4.4	20.6	23.4357	63.7	67.3	87.9	37.9	175	28.7	4.2	4.16	30.9	9.85	9.95	28.16	9.1951
吴宝成	6739588	2021.11.17	-0.5	13	1	56	-	0	0	1	1	0	13	129	82	94	105	0.89	-		0	0	0	0	-	0	0	0	0	299	4.4	43.7	11.7	4.02	16.1	21.3245	56.1	59.4	75.5	33.4	174	24.9	3.3	3.38	26.3	9.13	9.26	25.07	8.28049
韩国庆	6746507	2021.12.06	-2.6	12	1	57	-	G1A3	0	1	1	1	15	136	98	85	93	0.91	-		1	0	0	1	0	1	0	0	0	255	6.1	36.6	9.7	3.4	12.7	20.3526	46.9	49.7	62.4	27.2	178	19.7	2.64	2.59	22.4	8.28	8.03	21.54	6.79838
张广斌	6751697	2021.12.16	2.4	8	1	55	0	0	0	1	0	0	7	127	89	98	107	0.92	-		0	0	0	0	0	1	0	0	0	257	4.59	43.7	11.6	4.01	22.1	27.1499	56	59.3	81.4	33.2	172	27.5	3.6	3.38	27	9.13	8.68	24.79	8.37953
张庆成	6753364	2021.12.24	-0.8	11	1	58	0	0	0	1	0	0	16	157	106	94	7	0.969	-		0	0	0	0	0	1	0	0	0	236	3.9	36	9.5	3.09	17.6	26.5861	46.1	48.6	66.2	26.9	170	22.9	2.76	2.72	22.8	7.73	7.6	20.81	7.20069
徐新江	6758750	2021.12.31	-1.3	2	1	56	0	0	0	1	1	0	3	118	80	106	106	1	1		1	0	0	0	0	1	0	0	0
陈汉巢	6758953	2022.01.09	0.3	10	1	57	0	0	0	1	1	0	20	120	85	93	98	0.94	-		1	0	1	0	-	0	0	0	0			37.1	9.7	3.4	21.7	30.1808	47.4	50.2	71.9	27.3	170	24.9	2.7	2.64	22.3	8.14	8	21.48	7.43253
胡家华	6759813	2022.01.10	-0.1	8	1	57	-	G1A1	0	1	1	0	10	162	96	95	108	0.88	-		1	0	0	0	-	0	0	0	0			43.5	11.8	4.11	21.2	26.3027	56	59.4	80.6	33.6	172	27.2	3.34	3.28	26.3	9.14	8.96	24.72	8.35587
安魅君	6761161	2022.01.13	0.1	7	1	55	0	0	0	0	0	1	10	136	75	100	107	0.93	-		0	0	0	1	-	0	0	0	0			41.6	11.1	3.78	24.1	29.9007	53.4	56.5	80.6	31.5	175	26.3	3.27	3.22	26	8.82	8.88	24.19	7.89878
张忠华	6769819	2022.02.14	0	7	1	55	0	G1A2	0	1	0	1	6	137	95	102	103	0.99	-		1	0	1	0	-	0	0	0	0	247	4.4	40	10.6	3.65	21.2	28.0795	51.3	54.3	75.5	30.3	160	29.5	3.49	3.38	26.1	7.04	7.01	20.92	8.17187
张保臣	6779208	2022.03.09	-1.9	7	1	59	-	0	0	1	0	0	12	135	91	103	107	0.96	-		0	0	1	1	-	0	0	0	0	284	4.09	35.2	9.2	3.18	21.9	31.5108	45	47.6	69.5	25.8	162	26.5	2.74	2.71	22.2	6.83	6.83	19.11	7.28166
王和平	6780684	2022.03.18	-1.7	12	1	59	-	0	0	1	1	0	25	176	89	94	98	0.86	-		1	0	1	0	-	0	0	0	0			37.5	9.9	3.51	19.8	28.0057	48.1	50.9	70.7	27.8	168	25	2.76	2.71	22.6	7.99	8.03	21.49	7.61409
尚岩	6783943	2022.03.25	-1.8	10	1	58	0	0	0	1	0	0	20	120	76	103	106	0.97	-		0	0	1	0	-	0	0	0	0	240	3.2	38.5	10.3	3.32	28.8	35.5995	28.9	52.1	80.9	28.9	168	28.7	3.05	3	24.4	8.19	8.16	22.4	7.93651
王德光	6787313	2022.04.14	-2.1	20	1	58	-	1	0	1	1	0	13	144	78	89	101	0.88	-		1	0	1	1	-	0	0	0	0	232	3.6	34	8.9	3.15	16.3	26.1218	43.6	46.1	62.4	25.1	165	22.9	2.57	2.51	21.3	6.89	6.7	18.67	6.85767
王海涛	6787671	2022.04.06	-1	10	1	59	0	0	0	1	1	0	20	128	77	-	-	0.95	-		1	0	1	1	0	0	0	0	0	250	2.8	37.9	10	3.52	16.2	23.9645	48.5	51.4	67.6	28.3	170	23.4	2.91	2.96	23.6	7.53	7.32	20.72	7.16955
赵大兴	6796955	2022.05.17	-1.4	8	1	55	1	0	0	1	0	0	5	143	97	91	96	0.94	-		0	0	0	1	-	0	0	0	0			34.5	9.1	3.16	19.8	29.7297	44.2	46.8	66.6	25.4	170	23	2.59	2.47	21.6	7.36	7.36	19.78	6.84429
张德爱	6805991	2022.06.11	-1	4	1	58	0	0	0	1	0	0	7	134	93	101	102	0.99	-		1	0	1	1	-	0	0	0	0	301	3.8	39.9	10.4	3.65	25.9	32.4155	51	54	79.9	29.6	173	26.7	2.11	3.08	24.9	8.43	8.33	21.95	7.33402
赵光文	6809425	2022.06.24	-0.1	8	1	57	0	0	0	1	1	0	10	133	77	100	105	0.95	-		0	0	1	0	0	0	0	0	0	244	4.4	39.5	10.4	3.75	21.3	28.4	50.6	53.7	75	29.5	171	25.6	3.03	3	24.3	7.91	8.1	22.04	7.53736
申俊亭	6815673	2022.07.12	0.4	8	1	56	1	0	0	1	1	0	17	116	82	92	112	0.82	-	-	0	0	0	1	-	0	0	0	0	260	3.7	46.4	12.3	4.16	14.1	18.3117	59.5	62.9	77	35.2	175	25.1	3.83	3.72	28.5	9.54	9.55	26.64	8.69878
王杰	6815687	2022.07.12	-1.4	8	1	57	1	0	0	1	0	0	0.5	115	74	83	90	0.92	-	-	0	0	0	0	-	0	0	0	0	201	4.3	39.9	10.7	3.55	12.9	19.225	51.2	54.2	67.1	30.3	173	22.4	3.16	3.08	24.9	8.09	8.04	22.37	7.47436
李兴芹	6820088	2022.07.15	-0.7	7	1	57	1	0	0	1	0	0	1	131	84	91	96	0.94	-	-	1	2	1	1	-	0	0	0	0	325	3.4	40.1	10.8	3.76	16.8	23.4965	51.6	54.7	71.5	30.6	166	25.9	3.11	3.12	24.7	7.74	7.68	21.65	7.85673
张士玲	6820203	2022.07.16	-1.5	5	1	58	0	0	0	0	0	0	8	130	81	88	97	0.9	1	50	1	0	0	0	-	0	0	0	0												157	24.3
栾吉坤	6822913	2022.08.02	-2	10	1	56	0	0	0	1	0	0	5	101	76	92	102	0.9	-		0	0	0	1	0	0	0	0	1	330	4.4	41.2	10.9	3.77	18.3	24.6631	52.7	55.9	74.2	31.1	170	25.7	3.28	3.18	25.4	8.09	8.11	22.66	7.84083
孙善国	6823356	2022.08.01	-2.1	8	1	59	1	0	0	1	1	0	12	126	71	-	-		-		0	0	1	1	0	0	0	0	0	171	6.1	35	9.3	2.77	11.8	20.034	44.8	47.1	58.9	26	162	22.4	2.69	2.76	22.2	7.58	7.34	20.37	7.76177
刘建国	6823652	2022.08.02	-1.1	8	1	57	1	0	0	1	1	0	20	149	92	91	97	0.94	-		0	0	0	0	0	0	0	0	0	219	4.59	37.3	9.8	3.61	10.6	17.292	47.7	50.7	61.3	27.7	165	22.5	2.84	2.87	22.9	6.95	6.95	19.61	7.20294
姜金刚	6826753	2022.08.14	-0.6	13	1	55	0	0	0	1	0	0	4	129	107	90.5	91.5	0.99	-		0	0	0	0	0	0	0	0	0	250	5.4	39.4	10.2	3.64	15.2	22.2222	50.3	53.2	68.4	28.9	169	23.9	2.99	2.84	23.4	8.47	8.22	22.52	7.88488
王思振	6829462	2022.08.18	1	9	1	57	0	0	0	1	0	0	15	115	77	100	100	1	-		1	0	0	1	0	0	0	0	0	338	6.4	45	12.1	3.93	25.8	29.7235	57.7	61	86.8	34.2	176	28	3.73	3.67	28.5	9.25	9.48	26.13	8.43556
纪东	6829947	2022.08.22	-2.1	12	1	59	1	0	0	0	0	0	10	99	69	107	103	1.01	-		0	0	0	1	0	0	0	0	1	275	3.5	39.8	10.5	3.74	25.9	32.4155	50.8	54	79.9	29.5	176	25.8	2.95	2.83	24	9.02	8.86	23.66	7.63817
秦入杰	6832378	2022.08.24	-0.3	8	1	55	0	0	0	0	1	0	0.17	105	55	90	100	0.9	-		0	1	1	1	0	0	0	0	0	220	3.3	45.9	12.2	4.14	15.4	19.8454	58.8	62.2	77.6	34.6	178	24.5	3.66	3.51	27.7	9.85	9.83	26.85	8.47431
杨庆海	6833520	2022.8.27	-2.2	8	1	59	0	G2A3	0	1	0	0	17	139	100	84	90	0.93	-		0	0	0	0	0	0	0	0	0	241	6.4	36.5	9.6	3.49	9.1	15.5026	46.8	49.6	58.7	27.1	172	19.8	2.67	2.65	22.3	7.55	7.4	20.27	6.85168
李乃兵	6833871	2022.8.31	0.9	11	1	56	0	0	0	1	0	0	0.25	94	77	95	93	1.02	-		1	0	1	1	0	0	0	0	0	157	4.1	39	10.3	3.53	17.5	24.8933	50	52.8	70.3	29.1	175	23	2.96	2.96	24.2	8.48	8.49	22.89	7.47429
刘焕荣	6835499	2022.9.7	-1.7	14	1	59	0	G1A2	0	1	1	0	20	116	74	90	98	0.92	-		0	0	1	1	-	0	0	0	0	203	5.7	36	9.6	3.39	16.6	25.3049	46.3	49	65.6	27.1	170	22.7	2.49	2.48	21.5	8.03	7.94	20.94	7.24567
刘仲友	6836905	2022.9.6	-1.1	9	1	56	0	0	0	1	1	0	3	125	71	101	101	1	-		1	0	0	0	0	0	0	0	0	238	2.6	37.9	10.1	3.32	18.7	26.7143	48.6	51.3	70	28.5	162	26.7	3.13	3.05	24.3	7.15	7.19	20.52	7.81893
葛振成	6838506	2022.9.9	-0.3	8	1	56	0	0	0	1	1	0	0.5	102	60	91	97	0.94	-		0	0	0	0	-	0	0	0	0	250	3.7	47	12.5	4.26	15	19.0355	60.3	63.5	78.8	35.7	172	26.6	3.57	3.63	27.5	10.08	10.12	27.4	9.26176
李召忠	6838693	2022.9.9	0.3	7	1	56	1	0	0	0	1	0	4	155	99	99	105	0.93	-		1	0	0	1	-	0	0	0	0	181	3.4	42.4	11.2	3.89	25.4	30.6393	54.3	57.5	82.9	32	175	27.1	3.25	3.24	26	9.34	9.1	24.93	8.14041
李付增	6844219	2022.9.30	-0.2	12	1	57	1	0	0	1	1	0	18	121	62	97.5	101.5	0.96			0	0	1	1	0	0	0	0	0			40.5	10.8	3.36	25		52	54.7	79.7	30.4	166	28.9	3.5	3.25	26.1	8.45	8.23	23.43	8.50269
杨思友	6855573	2022.11.02	-0.8	10	1	56	0	0	0	1	0	0	0.25	114	88	85	95	0.89	-		0	1	0	0	-	0	0	0	0	259	5.6	43.6	11.6	4.01	16	21.3	56	59.2	75.2	33	174	24.8	3.35	3.35	26.3	9.14	9.39	25.23	8.33333
唐永红	6860517	2022.11.15	-1.3	8	1	55	0	1	0	0	0	0	0.25	146	92	98	101	0.97	1	52	0	0	0	1	0	0	0	0	1	363	5.2	31.4	8.4	2.91	28.2	39.8	40.3	42.7	70.9	23.2	158	28.4	2.28	2.3	19.7	6.25	6.18	17.01	6.81381
田俊贤	6862081	2022.11.23	-1.8	12	1	56	0	0	0	1	0	0	5	113	72	98	103	0.95	-		1	0	0	1	0	0	0	0	0	219	15.8	42	11	3.78	19.9	25.9	53.7	56.8	78	31.3	170	26.34	3.25	3.21	25.4	9.01	8.73	24.2	8.3737
王宝利	6864131	2022.11.24	-0.5	7	1	55	0	0	0	1	1	1	10	109	82	88	100	0.88	-		0	0	0	0	0	0	0	0	0	201	11.9	35.6	9.5	3.18	16.9	25.9	45.7	48.3	67	26.8	165	23.7	2.55	2.6	21.8	7.64	7.69	20.48	7.5225
李兆庆	6877098	2023.02.06	-1	9	1	56	0	0	0	0	0	0	1	130	86	-	-	-	0	-	1	0	0	1	0	0	0	0	0	220	4	37.8	10.1	3.32	19.1	27.2	48.6	51.2	70.3	28.6	168	24.9	3.13	3.03	24.6	7.44	7.48
冯德明	6881027	2023.02.13	-2	6	1	56	1	1	0	0	0	0	8	142	82	-	-	-	-	-	1	0	0	0	0	0	0	0	0			40.9	10.3	3.66	12.1	18.1	11.9	54.9	67	29.4	167	24	3.53	3.23	25.3	7.83	7.79
张怀胜	6886141	2023.03.03	-0.9	11	1	55	0	0	0	1	1	0	8	115	73	81	100	0.81	-	-	0	0	1	0	0	0	0	0	0			39.1	10.3	3.44	12.7	19.4	50	52.8	65.5	29.1	168	23.2	3.1	2.9	23.9	8.27	8.22	22.49	7.9684
周生华	6890900	2023.03.14	-2	10	1	56	0	0	0	1	0	0	15	108	80	94	104	0.9	-	-	0	0	1	1	0	0	0	0	0			41	10.8	3.77	15.7	22	52.4	55.6	71.3	30.6	172	24.1	3.12	3.18	24.9	8.29	8.29
万卫国	6894122	2023.03.22	-0.5	10	1	59	1	0	0	1	0	0	10	93	72	86	95	0.91	-	-	0	0	0	1	-	0	0	0	0			37.6	9.8	3.61	12.4	19.6	48	51	63.4	27.7	171	21.7	2.96	2.75	23.1	7.43	7.24
毕伟东	6895033	2023.03.20	0.4	6	1	55	0	0	0	1	0	0	12	102	81	94	98	0.96	-	-	1	0	1	1	-	0	0	0	0			37.7	10.1	3.52	18.9	26.9	48.5	51.3	70.2	28.5	173	23.5	2.68	2.77	23	8.31	8.22
王爱国	6906797	2023.04.21	-1.5	8	1	59	0	0	0	1	1	0	4	123	73	-	-	-	-	-	0	0	0	1	0	0	0	0	0			36.9	9.7	3.3	14.1	22	47.2	49.9	64	27.5	167	22.9	2.8	2.61	22.3	7.82	7.73
庞伟	6906801	2023.04.24	-1.6	11	1	57	1	G0A1	0	1	0	1	20	139	87	109	115	0.95	-	-	0	0	1	0	0	0	0	0	0			36.4	9.7	3.29	19	27.8	46.7	49.4	68.4	27.4	166	24.8	2.69	2.69	22.5	7.5	7.64
黄小君	630491	2022.04.22	-1.8	7	1	62	0	0	0	1	0	0	10	126	86	101	102	0.99	-		0	0	0	1	-	0	0	0	0			46.1	12.1	4.45	19.7	23.9078	59	62.7	82.4	34.6	186	24.28	3.41	3.48	27.3	10.17	10.46	27.52	7.95468
韩伟	656891	2022.02.18	-1.4	7	1	66	0	0	0	1	0	0	6	134	85	90	100	0.9	-		0	0	0	0	-	0	0	0	0	217	4	37.3	9.8	3.4	22.8	31.105	47.7	50.5	73.3	27.5	170	25.4	2.77	2.8	23.1	7.94	8.22	21.73	7.51903
卞新建	659206	2022.05.26	-1.6	8	1	68	1	0	0	1	0	0	20	122	69	87	86	1.01	-		0	0	0	0	-	0	0	0	0			36	9.5	3.39	13.3	21.3826	46.1	48.9	62.2	26.8	168	22	2.68	2.71	22.3	7.03	7.09	19.51	6.91256
王洪礼	670533	2022.01.17	-1.2	10	1	72	-	G2A2	0	1	0	1	30	122	92	99	98	1.01	-		0	0	1	0	-	0	0	0	0			36.6	9.5	3.29	24	32.6975	46.7	49.4	73.4	26.8	168	26	2.84	2.76	22.9	7.75	7.51	20.86	7.39087
宋承勇	678805	2022.04.05	-1.1	6	1	65	0	0	0	1	0	1	17	156	87	87	102	0.85	-		1	0	1	0	0	1	0	0	0	205	5.6	37.7	9.9	3.41	12.1	19.1759	48.2	51	63.1	27.8	172	21.3	2.79	2.83	22.9	8.02	7.92	21.56	7.28772
白咸正	702666	2022.9.2	-1.9	9	1	79	0	0	0	1	1	0	27	137	66	93	101	0.92	-		1	1	0	0	0	0	0	0	0										66		174	21.8
祁培华	710725	2022.08.10	-1.6	9	1	69	0	0	0	1	1	1	20	116	66	110	125	0.88	1	49	1	0	0	0	0	0	0	0	1	298	6.7	31.5	8.1	2.81	35.6	45.641	40	42.4	78	22.4	158	31.2	2.45	2.39	20.3	6.24	5.67	16.75	6.70966
柴贵	751750	2022.9.6	-1.7	12	1	60	0	0	0	1	0	0	15	135	82	90	93	0.96	-		0	0	0	1	0	0	0	0	0	250	3.4	36.7	9.7	3.39	22.1	30.7371	47	49.8	71.9	27.4	167	25.8	2.85	2.72	23	7.44	7.36	20.37	7.30395
荣先锋	800021	2023.02.15	-0.2	7	1	60	0	0	0	1	1	1	11	156	98	-	-	-	-	-	1	0	0	1	0	0	0	0	0			37.9	10.1	3.31	21.9	29.9	48.5	51.3	73.2	28.4	168	25.9	2.91	2.81	23.4	8.18	8.06
尚福庆	805903	2022.01.14	-1.1	9	1	61	0	G1A1	0	1	0	0	11	128	94	96	104	0.92	-		0	1	0	0	-	0	0	0	0	316	4.4	42.5	11.3	3.79	28.9	33.4104	54.5	57.6	86.5	32.3	172	28.2	3.35	3.52	27	8.78	8.71	24.36	8.23418
宋胜利	832536	2022.04.02	-1.1	12	1	72	0	0	0	1	0	0	10	129	83	99	115	0.86	-		1	0	1	1	0	1	0	0	0	312	4.59	41.7	11	3.48	28.2	33.4123	53.4	56.2	84.4	31.2	173	28.2	3.55	3.4	27	8.86	8.91	24.72	8.25955
朱忠义	848241	2023.03.30	-0.5	9	1	76	0	0	0	1	1	1	23	120	75	-	-	-	-	-	1	0	0	0	-	0	0	0	0			31.3	8.3	2.61	28.4	40.3	40.1	42.2	70.6	22.8	157	28.6	2.44	2.44	20.5	6.55	6.44
刘印芳	884007	2022.03.14	-1.6	11	1	75	0	0	0	1	0	1	15	117	72	101	109	0.93	-		1	0	0	0	-	0	0	0	0	260	4	40.6	10.9	3.86	22.1	28.5161	52.2	55.4	77.5	30.8	166	28.1	3.13	3.21	25	7.77	7.82	21.93	7.95834
王丰民	1022044	2022.08.06	-1.8	7	1	62	1	1	0	1	1	0	20	142	84	100	95	1.05	-		1	0	1	1	0	0	0	0	0	263	8	41.9	11.1	3.88	19.1	25.1316	53.8	56.9	76	31.6	173	25.4	3.23	3.28	25.7	8.77	8.57	23.85	7.96886
马国杰	1036013	2023.04.28	-0.9	8	1	71	1	G3bA3	0	1	0	1	30	129	72	119	106	1.120	-	-	1	0	1	0	0	0	0	0	0			45.6	11.8	4.14	29.8	32.7	58.1	61.5	91.3	33.4	172	30.9	3.72	3.69	27.9	9.5	8.89
冯松森	1076788	2022.02.26	-1.3	9	1	63	-	0	0	1	1	1	18	140	78	-	-	0.88	-		1	0	1	1	-	0	0	0	0	185	2.8	39.5	10.5	3.34	15.1	22.076	50.6	53.3	68.4	29.4	170	23.7	3.05	3.02	24.2	8.47	8.59	23.13	8.00346
陈召森	1077695	2022.02.28	-1.8	13	1	65	0	0	0	1	1	1	13	128	81	102	108	0.94	-		1	1	0	0	-	0	0	0	0	228	2.29	45.8	12	4.25	17.2	21.6898	58.6	62.1	79.3	34.5	175	26.12	3.54	3.47	27.1	9.8	9.61	26.42	8.62694
王体生	1144344	2022.03.15	-1.5	7	1	73	0	1	0	1	1	0	12	150	93	102	101	1.01	-		1	0	1	1	-	0	0	0	0			38.4	10.1	3.42	19	26.7983	49.1	51.9	70.9	28.5	167	25.4	3.07	2.91	23.8	7.66	7.79	21.43	7.68403
李宝忠（DM+骨松）	1151209	2023.05.31	-2.7	12	1	70	1	1	0	1	1	0	19	123	64	79	97	-	-	-	1	0	1	1	0	0	0	0	0			33.9	8.8	3.05	12.5	21.4	43.3	45.8	58.3	24.7	164	21.7	2.48	2.29	20.2	7.16	6.97
袁兴才	1151691	2023.06.08	-1.9	14	1	63	0	0	0	0	1	1	20	107	73	85	88	0.97	-	-	0	0	1	1	0	0	0	0	0	146	5.2	30.4	8.1	2.69	14.5	26	38.9	41.2	55.7	22.4	168	19.7	2.18	2.07	19.3	6.28	6.3
朱于亮	6011005	2023.04.28	-1.4	7	1	63	0	0	0	1	0	1	23	134	80	-	-	-	-	-	1	0	1	1	0	0	0	0	0			44	11.6	4.01	27.7	31.7	56.3	59.6	87.3	32.9	169	30.6	3.5	3.54	26.9	8.91	8.98
尹延山	6049731	2023.03.31	-0.8	5	1	68	1	0	0	0	0	0	2	128	78	97	98	0.99	-	-	1	0	0	1	-	0	0	0	0			40.3	10.6	3.65	31.1	36.3	51.6	54.6	85.7	30.2	169	30	3.23	3.2	25.5	8.43	8.18
武德懋	6097056	2022.06.11	-2.2	11	1	80	0	0	0	1	1	1	10	140	74	92	97	0.95	-		1	0	0	0	-	0	0	0	0	337	10.9	32.5	8.4	2.83	22.2	33.6874	41.4	43.7	65.9	23.5	162	25.1	2.58	2.5	21.1	6.51	6.29	17.88	6.81299
张洪昌	6166763	2023.04.03	-1.8	11	1	63	0	0	0	1	1	0	10	149	99	120	104	1.149	-	-	0	0	1	1	0	0	0	0	0			40.5	10.7	3.87	24.7	31	52	55.1	79.8	30.6	177	25.5	3.15	3.14	25.6	8.36	8.53
孟宪坤	6171118	2023.04.19	-1.9	10	1	62	1	G2A3	0	1	1	0	20	150	80	94	99	0.95	-	-	0	0	0	0	0	0	0	0	0			38.7	10.2	3.43	19.7	27.4	49.5	52.3	72	28.8	171	24.6	3.23	3.1	25.2	7.63	7.65
李孟江	6213683	2022.08.23	-1.6	7	1	65	0	0	0	0	0	0	10	131	82	98	103	0.95	-		0	0	1	1	0	0	0	0	0	272	3.3	42.2	11.2	3.89	20.5	26.3496	54.1	57.3	77.8	31.7	173	26	3.38	3.26	26	8.7	8.62	23.96	8.00561
马清惠	6229350	2022.06.15	-1.4	15	1	77	0	G2A2	0	1	1	1	21	123	70	97	102	0.95	-		1	0	0	0	-	0	0	0	0
乔新艺	6243082	2022.02.14	-0.2	8	1	66	-	0	0	1	1	1	18	130	78	83	95	0.87	-		0	0	0	1	-	0	0	0	0	193	3.8	38.2	10.2	3.63	8.4	13.9073	49.1	52	60.4	28.8	169	21.1	2.85	2.76	22.8	8.02	7.93	21.56	7.54876
陈付全	6260651	2021.10.29	-2	8	1	61	0	0	0	1	1	0	15	136	90	93	102	0.91	-		1	0	1	1	-	0	0	0	0	279	6.9	34.3	9.2	2.96	21.7	31.8182	44.1	46.5	68.2	25.8	170	23.6	2.59	2.48	21.9	7.77	7.7	20.54	7.10727
陈付全	6260651	2023.03.28	-1.8	12	1	63	0	0	0	1	1	0	21	137	78	-	-	-	-	-	1	0	0	1	-		0	0	0			33.3	9	2.94	21	31.7	42.7	45.2	66.2	24.9	167	23.7	2.46	2.36	21	7.19	7.14
王文厚	6270120	2023.02.22	-1.8	8	1	77	0	0	1	1	0	1	1	173	86	-	-	-	-	-	1	1	1	1	0	0	0	0	0										83		175	27.1
王兆文	6345623	2022.06.06	-1	13	1	60	0	0	0	1	0	1	17	189	91	100	102	0.98	-		1	0	0	0	-	0	0	0	0	311	4.5	39.5	10.5	3.64	21.3	28.4379	50.5	53.6	74.9	29.4	175	24.5	3.03	2.91	24.3	8.27	8.48	22.69	7.40898
王兆文	6345623	2023.04.30	-1.8	10	1	61	1	0	0	1	0	1	18	166	77	100	106	0.94	-	-	1	0	0	0	0	0	0	0	0			42.4	11	3.99	23.2	28.8	54.1	57.4	80.6	31.3	173	26.9	3.44	3.24	26	8.7	8.52
杜保东	6371394	2023.06.08	-0.9	14	1	65	0	0	0	1	1	0	12	136	76	108	113	0.95	-	-	0	0	0	1	0	0	0	0	0	277	8	39.4	10.4	3.74	31.8	37.3	50.4	53.5	85.3	29.4	168	30.2	2.91	3.38	24.9	7.63	7.62
李泽友	6402681	2022.03.02	-1.5	9	1	66	0	0	0	1	0	1	5	121	74	118	114	1.04	-		1	0	0	0	=	0	0	0	0	205	3.9	37.9	10.1	3.32	33.9	39.7887	48.6	51.3	85.2	28.5	172	28.8	3.17	2.96	25.2	8.29	8.44	22.86	7.72715
赵凯	6411095	2022.06.06	-1.2	11	1	66	1	0	0	1	0	0	0.6	129	69	94	99	0.95	-		0	0	1	0	-	0	0	0	0	331	5.1	40.2	10.6	3.25	22	28.9474	51.4	54	76	30	165	27.9	3.63	3.48	26.8	7.86	7.76	22.73	8.34894
种衍好	6416014	2022.03.07	-1.7	9	1	63	-	3	0	1	0	0	8	152	89	104	107	0.97	-		1	1	0	0	-	0	0	0	0	260	4	40.1	10.7	3.55	30	35.545	51.5	54.4	84.4	30.2	165	31	3.21	3.21	25.3	8.06	7.95	22.43	8.23875
郑善臣	6434754	2023.04.07	-1.2	9	1	60	0	0	0	1	0	0	10	150	71	95	100	0.95	-	-	0	0	0	1	0	0	0	0	0			42.5	11.2	3.79	15.2	20.9	54.4	57.5	72.7	32	172	24.6	3.33	3.2	25.6	9.12	8.88
王洪奎	6435991	2023.06.06	-0.7	14	1	70	0	0	0	1	0	0	15	168	107	94	95	0.98	-	-	1	0	0	0	0	0	0	0	0	287	9	35.4	9.3	3.08	17.4	26.7	45.3	47.8	65.2	26.2	160	25.5	2.75	2.86	22.5	6.83	6.99
宾晓华	6436375	2023.02.21	-0.3	6	1	62	0	0	0	1	0	0	4	129	89	-	-	-	-	-	1	0	0	0	0	0	0	0	0			37.9	9.9	3.52	21.6	29.7	48.5	51.3	72.9	28	181	22.3	2.91	2.88	24.2	8.22	8.55
李曰慧	6451209	2021.12.11	-0.2	11	1	65	0	0	0	1	1	1	16	104	68	98	105	0.93	-		1	0	0	0	0	1	0	0	0	196	3.8	48.7	12.8	4.39	22.4	25.3681	36.6	22.4	88.3	36.6	180	27.3	4.18	4.12	30.9	9.71	9.71	27.72	8.55556
王兆甫	6456521	2022.04.24	-1	9	1	66	0	0	0	1	1	0	10	125	69	95	103	0.92	-		0	1	0	0	-	0	0	0	0							0			80		184	26.42
杨发之	6460207	2022.04.05	-0.2	6	1	60	0	0	0	1	0	0	10	112	78	96	100	0.96	-		0	0	0	0	0	1	0	0	0	264	4.59	40.8	10.6	3.66	25.7	46.6425	40.8	52.1	55.1	30.1	178	25.5	3.1	3	24.9	9.46	9.34	24.9	7.85886
曹志远	6484627	2022.06.22	-0.3	8	1	73	0	0	0	1	1	1	21	122	75	94	94	96	-		0	0	0	1	0	0	0	0	0			35.1	9.1	3.17	20.7	30.3965	44.8	47.4	68.1	25.8	172	24.1	2.64	2.74	22.3	7.35	6.91	19.64	6.63872
王大伟	6493613	2022.07.15	-1.6	7	1	66	0	G3A3	0	1	0	1	12	164	91	107	120	0.89	-	-	1	0	0	0	-	0	0	0	0			52.3	13.6	4.64	21.7	23.5358	66.7	70.5	92.2	38.9	175	30.1	4.21	4.54	31.5	10.73	10.43	29.91	9.76653
陈洪民	6498650	2022.11.01	0	12	1	62	1	0	1	1	0	0	30	123	73	97	105	0.92	1	57	1	0			0	0	0	0	0	359	4.4								74		168	26.22
王伯臣	6499940	2023.06.06	-2	10	1	65	0	0	0	1	1	0	21	120	78	75	94	-	-	-	0	0	0	1	0	0	0	0	0	183	6.8	36.9	9.8	3.3	11.3	18.5	47.3	50	61.3	27.4	178	19.3	2.69	2.63	22.5	8.21	8.31
于长文	6523579	2022.07.01	0	10	1	63	0	0	0	0	0	1	20	120	78	94	98	0.95	-	-	0	0	0	0	-	0	0	0	0	206	3.8	38.8	10.4	3.73	15	22.0913	49.8	52.9	67.9	29.2	173	22.7	2.77	2.75	23	8.27	8.2	21.99	7.34739
叶铁兵	6534590	2022.03.21	0.1	11	1	67	0	0	0	1	0	1	0.25	142	66	92	100	0.92	-		1	2	0	0	-	0	0	0	0	240	5.6	35.6	9.4	3.18	17.7	26.8589	45.6	48.2	65.9	26.7	165	24.2	2.61	2.61	21.9	7.62	7.54	20.38	7.48577
王祝庆	6616919	2022.11.07	-1.3	8	1	62	0	1	0	1	1	0	7	148	83	103	109	0.95	-		1	0	0	0	-	0	0	0	0	339	3.1	42	11.2	3.89	25.5	30.9	53.9	57.1	82.6	31.8	169	28.9	3.37	3.17	25.6	8.66	8.55	23.75	8.31554
黄长恩	6631028	2023.04.11	-2.3	8	1	64	1	0	0	1	1	0	19	142	69	88	93	0.95	-	-	0	0	0	1	0	0	0	0	0			32.7	8.6	3.03	19.5	30.6	41.8	44.3	63.8	23.7	162	24.3	2.46	2.37	20.4	6.36	6.34
刘占元	6636735	2021.11.25	-1.1	9	1	76	0	G2A3		1	1	0	20	148	75	103	102	1.01	-		1	0	0	1	0	0	0	0	0	302	4.59	39.9	10.5	3.64	21.3	28.2869	51	54	75.3	29.6	175	24.6	3.14	3.27	25.4	8.05	8.07	22.53	7.35673
付安金	6646440	2022.9.9	-1	10	1	67	1	0	0	1	1	1	18	109	79	93	103	0.9	-		1	0	0	0	-	0	0	0	0	169	5.6	37.1	9.7	3.71	17.2	25.4062	47.4	50.5	67.7	27.3	170	23.4	2.53	2.45	21.2	7.87	7.95	20.8	7.19723
刘智芳	6662735	2022.07.18	1.2	6	1	64	0	0	0	1	0	0	10	121	79	-	-		-	-	1	0	0	0	-	0	0	0	1	160	2.9	36.3	9.8	3.49	24	32.6087	46.8	49.6	73.6	27.5	173	24.6	2.78	2.66	23.1	7.6	7.56	20.6	6.88296
赵建同	6668718	2022.9.12	-0.6	5	1	74	0	G1A2	0	1	0	0	1.1	130	91	98	103	0.95	-		1	0	1	1	-	0	0	0	0	211	2.6	35.9	9.5	3.19	29.9	38.0892	46	48.6	78.5	26.7	168	27.8	2.79	2.85	23.3	7.49	7.35	20.48	7.25624
亢兴潮	6687384	2022.03.26	0.4	8	1	60	0	0		1	0	0	10	157	94	123	113	1.09	-		1	0	0	0	0	0	0	0	0			49.4	13	4.51	39.2	36.9463	63.2	66.9	106.1	37.2	176	34.3	4.13	3.9	30.3	10.54	10.53	29.1	9.39437
王德裕	6713895	2022.03.08	-0.5	14	1	83	-	1	0	1	1	1	25	136	71	95	95	1	-		0	0	0	0	-	0	0	0	0	268	3.4	38.6	10	3.62	14.4	21.6216	49.2	52.2	66.6	28.1	172	22.5	2.71	2.72	22.3	8.21	8.66	22.3	7.53786
韩士君	6730556	2022.8.27	-1.1	6	1	69	0	0	0	1	1	1	18	128	67	110	108	1.02	-		1	0	0	0	0	0	0	0	0	281	3.4	43.3	11.2	4	28.5	32.7586	55.2	58.5	87	32	170	30.1	3.57	3.5	26.9	8.67	8.62	24.36	8.42907
赵中保	6735954	2021.11.01	-0.9	7	1	72	0	0	0	1	1	0	10	176	94	102	103	0.99	-		1	0	0	0	-	0	0	0	0	204	3	35.3	9.3	3.38	13.8	22.3301	45.2	48	61.8	26.2	160	24.1	2.77	2.68	22	6.47	6.42	18.34	7.16406
李恩峰	6738599	2021.11.12	-0.6	10	1	73	-	G1A2	0	1	0	0	5	133	74	109	108	1.01	-		1	0	0	1	-	0	0	0	0	358	3.9	41.4	10.7	3.87	28.1	33.4126	52.9	56	84.1	30.5	172	28.4	3.38	3.19	25.7	8.4	8.45	23.42	7.91644
曹连祥	6742015	2021.11.19	-1	8	1	67	0	0	0	1	0	0	26	151	97	86	96	0.89	-		1	0	0	0	0	0	0	0	0	225	5.6	37.1	10	3.5	16.2	24.2515	47.7	50.6	66.8	28	169	23.4	2.64	2.72	22.4	7.64	7.73	20.73	7.25815
曹连祥	6742015	2023.03.06	-0.9	10	1	68	0	0	0	1	1	0	28	132	81	-	-	-	-	-	1	0	0	0	0	0	0	0	0			36.9	9.8	3.51	15.5	23.6	47.3	50.2	65.7	27.7	168	23.3	2.81	2.74	22.9	7.22	7.29	20.06	7.10743
赵方	6742637	2021.11.23	-2.3	10	1	62	0	0	0	1	0	0	10	160	78	73	94	0.77	-		0	0	0	0	-	0	0	0	0							0			56		168	19.84
杨心京	6744043	2021.11.22	-1.3	5	1	73	-	0	0	1	0	0	2	116	73	98	100	0.98	-		0	0	0	0	0	0	0	0	0	255	4	39.8	10.2	3.54	15.6	22.576	50.6	53.5	69.1	28.7	168	24.5	2.88	2.9	23	8.79	8.53	23.1	8.18452
田杰	6746755	2021.11.29	-1.1	5	1	66	0	0	0	1	0	0	10	127	73	101	98	1.03	-		1	1	1	1	0	0	0	0	0	303	3.6	42	11.1	3.79	21.3	27.2379	53.8	56.9	78.2	31.4	180	24.1	3.38	3.31	26.5	8.99	8.93	24.61	7.59568
汪昌福	6749647	2021.12.16	-2.5	13	1	75	-	0	0	1	0	1	22	101	65	73	85	0.858	-		0	0	0	0	0	1	0	0	0	194	3.8	29.9	7.7	2.99	13.1	24.3948	38.1	40.6	53.7	21.3	173	17.9	1.91	1.83	17.8	6.53	6.41	16.68	5.57319
崔静	6757070	2021.12.29	-1.6	5	1	60	0	0	0	1	1	0	0.25	126	85	109	103	1.058	-		0	0	0	0	0	0	0	0	0	258	4.4	34.7	9.2	3.07	28.9	38.0764	44.5	47	75.9	25.9	163	28.6	2.78	2.62	22.4	7.17	7.03	19.6	7.37702
孙宪祥	6757336	2022.11.10	-2.1	3	1	63	0	1	0	1	0	0	4	145	73	105	105	1	-		1	1	1	1	-	0	0	0	1										81		180	25
牛裕卜	6758130	2022.01.05	-1	9	1	71	-	0		1	0	0	20	178	81	97	105	0.92	-		1	0	1	0	-	0	0	0	0	341	7.4	37.3	9.7	3.3	19.1	27.5216	47.5	50.3	69.4	27.1	165	25.5	2.68	2.74	22	8.06	7.76	21.24	7.80165
安凤喜	6761162	2022.01.13	0.1	7	1	79	0	1	0	1	1	1	20	120	67	105	113	0.93	-		0	0	1	1	-	0	0	0	0							0			80		165	28.01
曹曰城	6768702	2022.02.14	-0.9	10	1	69	-	G2A2	0	1	1	1	30	137	85	92	98	0.94	-		0	0	0	0	-	0	0	0	0	288	4.9	35.8	9.4	2.98	20.6	29.9419	45.8	48.2	68.8	26.6	158	27.6	2.88	2.86	22.74	7.17	7.04	19.95	7.99151
任保玉	6774965	2022.03.02	-1.1	11	1	67	0	G1A2	0	1	0	1	15	124	73	109	108	0.99	-		1	1	1	1	-	0	0	0	0	251	5.9	45.6	12.1	4.45	21.2	25.4502	58.5	62.1	83.3	34.5	178	26.3	3.47	3.38	26.9	9.79	9.87	26.51	8.367
胡士刚	6778249	2022.03.07	-1.1	7	1	65	0	0	0	1	1	1	6	129	62	95	101	0.94	-		1	0	1	0	-	0	0	0	0	276	2.2	42.3	11.2	3.99	14.3	19.9164	54.2	57.5	71.8	31.7	172	24.3	3.31	3.29	25.8	8.45	8.5	23.55	7.96038
张永	6781153	2022.03.15	0.4	8	1	67	0	0	0	1	0	0	10	115	74	97	107	0.91	-		0	0	0	0	-	0	0	0	0	240	4.9	38.3	10.1	3.32	21.2	29.0809	49	51.7	72.9	28.5	170	25.2	3.08	2.99	24.4	8.03	8.17	22.27	7.70588
王峰	6782252	2023.05.18	-1.2	7	1	60	0	0	0	0	1	1	10	123	70	95	98	0.97	-	-	1	0	0	1	0	0	0	0	0			35.5	9.3	3.28	21.1	30.5	45.4	48.1	69.2	26.3	163	26	2.7	2.62	22	7.12	7.07
徐学峰	6782411	2022.03.21	-1.2	11	1	60	0	1	0	1	0	0	6	124	79	97	103	0.94	-		1	0	0	0	-	0	0	0	0	264	4.4	40.1	10.5	3.65	20.2	27.1141	51.3	54.3	74.5	29.9	174	24.6	3.05	3.03	24.6	8.6	8.51	23.19	7.65953
宿志军	6783318	2022.03.26	-2.2	13	1	64	0	0	0	1	1	1	14	167	95	93	98	0.95	-		1	0	0	1	-	0	0	0	0	213	3.9	38	9.9	3.22	20.3	28.4314	48.5	51.1	71.4	27.8	172	24.1	3	2.99	24.1	7.89	8.25	22.13	7.48039
尚岩	6783943	2023.05.20	-2.2	8	1	60	0	0	0	1	0	0	20	100	67	-	-	-	-	-	0	1	1	0	0	0	0	0	0			37.4	9.7	3.4	19.2	27.7	47.4	50.2	69.4	27.3	166	25.2	2.77	2.67	22.3	7.89	7.85
王同连	6786795	2022.04.11	-2.6	18	1	68	0	1	0	1	0	0	10	169	80	97	115	0.84	-		1	0	1	0	-	0	0	0	0	150	3.3	38.8	9.9	3.23	16.2	23.7885	49.3	51.9	68.1	28	170	23.6	3.03	2.97	23.7	8.39	8.31	22.7	7.85467
贾普来	6788127	2023.02.21	-0.5	6	1	64	0	0	0	1	0	1	10	148	79	-	-	-	-	-	1	0	0	0	0	0	0	0	0			40.7	10.8	3.66	15.9	22.4	52.2	55.2	71.1	30.7	170	24.6	3.22	3.04	24.8	8.38	8.31
孙沙	6790989	2022.04.18	-0.5	10	1	66	0	0	0	1	1	0	14	116	86	90	95	0.95	-		1	0	0	1	-	0	0	0	0			31.4	8.3	2.81	20	32	40.2	42.5	62.5	62.5	164	23.2	2.2	2.08	19.1	6.89	6.98	18.15	6.74822
戴根元	6794016	2022.04.24	-0.9	5	1	71	0	0	0	1	1	0	18	112	54	96	91	1.05	-		1	0	0	1	-	0	0	0	0	207	4	39.6	10.4	3.54	15	21.8978	50.6	53.5	68.5	29.2	167	24.6	3.13	3.3	24.8	7.45	7.59	21.47	7.69838
孙其岳	6795038	2022.05.03	-1	10	1	60	0	0	0	1	1	1	7	103	73	93	102	0.91	-		0	0	0	0	-	0	0	0	0	215	4.09	37.8	10.2	3.42	13.9	21.2864	48.6	51.4	65.3	28.7	173	21.8	2.9	2.79	23.6	7.83	7.95	21.47	7.17364
昝淑宝	6796622	2022.05.18	-0.6	11	1	66	1	0	0	1	1	0	38	162	88	88	96	0.92	-		1	1	1	1	-	0	0	0	0	257	6.1	37.2	9.7	3.2	16.8	25.1121	47.4	50.1	66.9	27.3	176	21.6	2.8	2.79	23.3	8.03	8.13	21.75	7.02157
兰爱国	6799492	2022.05.25	-0.8	7	1	64	0	0	0	1	0	0	6	143	78	97	104	0.93	-		1	0	1	1	-	0	0	0	0	241	3.3	42.8	11.3	3.9	19.4	25.0646	54.8	58	77.4	32.2	172	26.2	3.45	3.25	26.1	9.18	8.46	24.34	8.22742
皮英邦	6801278	2022.05.31	-1	8	1	61	0	0	0	0	0	0	10	144	100	110	97	1.13	-		1	0	0	0	-	0	0	0	0	271	3.8	38.8	10.3	3.53	32.2	37.9717	49.7	52.6	84.8	28.7	170	29.3	3.08	2.97	24.5	8.17	8.05	22.27	7.70588
于振泉	6802963	2022.06.08	-2.3	11	1	79	0	0	0	1	1	0	30	169	82	87	93	0.94	-		1	0	0	0	-	0	0	0	0	210	5.3	33.4	8.7	3.24	17.2	27.52	42.5	45.3	62.5	24.2	165	23	2.22	2.17	19.3	6.96	7.11	18.46	6.78053
高振海	6806091	2023.05.05	-2.7	7	1	68	0	0	0	1	0	1	15	129	70	-	-	-	-	-	1	0	0	0	0	0	0	0	0			37	9.7	3.41	18.2	26.7	47.4	50.1	68.3	27.3	163	25.7	2.85	2.77	22.6	7.48	7.36
王洪礼	6806162	2022.06.21	-1.2	14	1	73	0	G2A2	0	1	1	1	37	136	80	100	101	0.99	-		0	0	1	0	0	0	0	0	0			35.3	9.1	3.17	25.2	34.6154	45	47.6	72.8	25.6	170	25.2	2.57	2.45	21.4	8.09	7.92	21.03	7.27682
张梅金	6806225	2022.06.20	-1.1	13	1	62	1	1	0	1	1	0	14	113	70	112	122	0.91	-		0	0	0	0	0	0	0	0	0	231	5.1	39.2	10.4	3.64	16.9	24.1084	50.2	53.2	70.1	29.4	173	23.4	3.11	3.01	24.7	7.89	7.82	21.83	7.29393
李庆基	6806275	2022.06.15	-1.9	8	1	68	0	0	0	1	1	0	12	143	95	116.5	115	1.008	-		1	0	0	0	0	0	0	0	0	319	8.3	35.4	9.2	3.27	36.6	43.3136	45.2	47.9	84.5	25.8	168	29.9	2.66	2.83	22.8	7.13	7.43	20.05	7.10388
刘贞于	6807229	2022.06.20	-0.5	10	1	79	0	0	0	1	1	1	0.25	145	90	106	105	1.009	-		1	0	1	1	0	0	0	0	0			35.3	9.2	3.17	22.7	32.2443	25.9	47.7	70.4	25.9	165	25.9	2.73	2.55	21.9	7.45	7.65	20.38	7.48577
张奎国	6808090	2022.06.22	-2	9	1	62	0	G1A2	0	1	1	1	6	117	71	101.5	101.5	1	-		1	0	1	1	0	0	0	0	0			45.5	12	4.15	23	27.1547	58.2	61.7	84.7	34.3	173	28.3	3.67	3.63	27.8	9.28	9.29	25.87	8.64379
侯琦	6808534	2022.06.23	-0.5	9	1	62	0	0	0	1	0	0	12	135	73	98	106	0.92	-		0	0	0	0	0	0	0	0	0	239	4.1	39.7	10.4	3.44	9.6	15.3	50.7	53.5	63.1	29.1	170	21.8	3.09	3.02	24	8.53	8.38	23.02	7.9654
刘福昌	6808769	2022.06.24	-1.8	10	1	60	0	0	0	1	0	0	0.25	138	94	98	106	0.92	-		1	0	1	1	0	0	0	0	0	203	6.4	40.7	10.4	3.76	9.3	14.486	51.9	54.9	64.2	29.5	172	21.7	3	3.26	24.3	8.61	8.48	23.35	7.89278
刘锡国	6811450	2022.06.27	-2.2	5	1	61	0	0	0	1	0	0	7	124	72	94	98	0.96	-		1	0	1	1	-	0	0	0	0	272	4.1	37.4	9.9	3.41	19.2	27.4678	47.9	50.7	69.9	27.8	172	23.6	2.75	2.64	22.6	8.27	8.27	21.93	7.41279
黄东亮	6813421	2022.07.08	-1.9	10	1	61	0	0	0	1	1	0	8	149	101	94	97	0.96	-	-	0	0	1	0	-	0	0	0	0	324	5.6	37.7	9.8	3.41	17.6	25.6934	48.1	50.9	68.5	27.7	176	22.1	2.83	2.83	23.4	8.17	8.29	22.12	7.14101
徐茂成	6814292	2022.07.08	-1.2	8	1	63	1	0	0	1	0	0	22	131	65	-	-	-	-	-	0	0	1	1	-	0	0	0	0	226	2.8	46.6	12.3	4.16	22	25.8519	59.7	63.1	85.1	35.1	176	27.5	3.84	3.83	29.1	9.65	9.63	26.95	8.70028
于爱民	6816130	2022.07.15	-1.4	10	1	67	0	0	0	1	0	0	20	119	76	-	-		-	-	0	0	0	0	-	0	0	0	0	266	2.9	38.4	10.1	3.42	18.6	26.383	49.1	51.9	70.5	28.3	166	25.6	2.92	3.06	23.7	7.61	7.94	21.53	7.81318
梁桂远	6817553	2022.07.09	-4	16	1	69	0	0	0	1	0	0	2	128	86	83	88	0.94	1	51	0	0	0	0	-	0	0	0	0			26.3	6.8	2.52	10.4	22.6087	33.5	35.6	46	18.6	155	19.1	1.69	1.71	15.9	4.93	4.91	13.24	5.51093
刘美保	6819216	2022.07.13	-2	8	1	63	0	0	0	1	0	0	20	136	79	-	-		-	-	0	0	0	0	-	0	0	0	0	222	4.5	34.3	9	3.16	16.7	26.4241	43.9	46.5	63.2	25.2	172	21.4	2.38	2.27	20.5	7.81	7.82	20.28	6.85506
董安义	6820284	2022.07.16	-0.9	9	1	80	0	1	0	1	0	1	20	179	88	-	-		-	-	1	0	0	1	-	0	0	0	0										66.8		155	27.8
张耀田	6821297	2022.07.19	-1.1	5	1	73	1	0	0	1	0	1	0.25	106	63	-	-		-	-	0	0	0	0	-	0	0	0	0			38.9	10.2	3.43	18.8	26.3675	49.7	52.5	71.3	28.7	175	23.3	3.21	3.01	24.9	8.01	7.9	22.13	7.22612
曲俊芝	6822014	2022.07.20	-2.3	8	1	70	0	0	0	1	1	1	5	116	78	90	104	0.86	1	53	0	0	0	0	-	0	0	0	0	115	6.9	31.2	8	2.91	26.8	38.897	39.6	42.1	68.9	22	156	28.3	2.27	2.29	19.2	5.84	6.1	16.5	6.78008
孟兆生	6822355	2022.08.01	-1.7	11	1	72	0	0	0	1	0	1	15	138	80	84	89	0.94	-		0	0	0	0	0	0		0	0			37.9	0	3.21	13.9	21.3846	48.5	51.1	65	28	170	22.5	2.95	2.89	23.5	8.09	8.08	22.01	7.61592
王岱明	6822421	2022.07.21	-0.5	8	1	71	1	G2A2	0	1	1	0	20	125	77	98	101	0.97	-	-	1	0	1	1	-	0	0	0	0	325	5.3	35.2	9.2	3.28	27	36.1446	45	47.7	74.7	25.8	170	25.8	2.6	2.57	22	7.52	7.51	20.2	6.98962
祝培德	6822428	2022.07.12	-2.7	7	1	74	1	G1A2	0	1	0	1	10	154	75	82	95	0.86	-	-	1	0	1	1	-	0	0	0	1			35.1	9.3	3.27	13.8	22.439	45	47.7	61.5	26	164	22.9	2.6	2.56	21.4	7.02	6.85	19.03	7.0754
邵书云	6822621	2022.07.22	-1.5	7	1	80	0	G1A1	0	0	1	1	30	158	77	86	90	0.96	-	-	1	1	0	0	-	0	0	0	0			32.3	8.4	2.92	16	26.8456	41.3	43.6	59.6	23.2	163	22.4	2.43	2.29	19.9	6.52	6.42	17.66	6.64684
张广才	6822950	2022.08.02	-3	10	1	75	1	0	0	1	0	0	7	107	73	83	91	0.91	-		0	0	1	0	0	0	0	0	1	166	3.7	30.3	8	3.1	8.6	17.2	38.8	41.4	50	22.1	154	21.1	2	2.14	17.9	5.46	5.39	14.99	6.32063
王恩来	6824458	2022.08.15	-2	19	1	71	1	0	0	1	1	0	10	134	67	102	102	1	-		1	0	0	0	0	0	0	0	0	281	14.7	38.5	10.1	3.53	22.5	30.1609	49.1	52.1	74.6	28.2	165	27.4	3	2.95	23.6	7.71	7.73	21.39	7.85675
李西罕	6824664	2022.08.03	-1	7	1	65	0	0	0	1	0	0	3	142	97	86	94	0.91	-		1	0	0	0	0	0	0	0	0	277	3.4	30	7.9	2.89	17.9	30.494	38.4	40.8	58.7	21.9	160	22.9	2.05	2.13	18.6	5.73	5.73	15.64	6.10937
张宝同	6824970	2022.08.04	-1.2	7	1	65	1	G1A2	0	1	0	0	0.5	115	68	106	100	1.06	-		1	1	1	1	0	0	0	0	1	231	4.2	43.8	11.7	4.22	17.2	22.3667	56.2	59.7	76.9	33.1	173	25.7	3.56	3.44	26.9	8.41	8.3	23.71	7.92208
田庆印	6825734	2022.08.10	-2.1	11	1	77	0	0	0	1	1	1	20	140	88	91	99	0.92	-		1	0	0	1	0	0	0	0	0			36.5	9.6	3.19	15.9	24.3865	46.7	49.3	65.2	26.8	171	22.3	2.65	2.73	22.3	7.97	7.93	21.28	7.27745
潘刚	6828260	2022.08.16	-1.7	11	1	68	0	0	0	1	1	0	8	117	71	89	98	0.91	-		0	0	0	1	0	0	0	0	0	185	3.3	41.2	10.6	3.77	14.5	20.6847	52.5	55.6	70.1	30.1	170	24.3	3.04	3.13	24.2	8.56	8.49	23.22	8.0346
周德俊	6832912	2022.8.26	-1.2	9	1	73	1	0	0	1	1	0	30	144	68	102	100	1.02	-		1	0	0	1	0	0	0	0	0	199	4.8	40.3	10.3	3.55	18.9	25.855	51.3	54.2	73.1	29.3	173	24.4	3.16	3.18	24.9	8.45	8.57	23.36	7.80514
李华笃	6833530	2022.8.31	-1.7	12	1	61	1	0	0	1	1	1	3	117	79	89	95	0.94	-		1	0	1	1	0	0	0	0	0	169	6.2	28.6	7.3	2.36	17.5	31.362	36.4	38.3	55.8	20.3	155	23.2	2.19	2.04	18.2	5.81	6.71	16.75	6.9719
刘上明	6834717	2022.8.30	-0.6	8	1	64	1	0	0	1	0	0	16	110	58	94	98	0.95	-		0	0	1	1	0	0	0	0	0	203	3	38.5	10.1	3.62	13.7	20.7891	49.2	52.2	65.9	28.4	169	23.1	2.94	2.89	23.4	7.68	7.75	21.26	7.44372
孙友馆	6834976	2022.9.1	-1.9	9	1	76	1	0	0	1	1	0	12	152	84	100	100	1	-		0	0	0	0	0	0	0	0	0	260	3.6	36.8	9.7	3.3	22.8	31.405	47.1	49.8	72.6	27.2	173	24.3	2.72	2.76	22.9	7.98	8.04	21.5	7.18367
晋福义	6836814	2022.9.6	-2.3	9	1	67	0	0	0	1	1	1	4	132	74	85	91	0.93	-		0	0	1	0	0	0	0	0	0	278	4.3	31.5	8.2	2.71	16.7	28.2572	40.2	42.4	59.1	22.9	164	22	2.21	2.15	19.3	6.99	7.02	18.37	6.83001
吴纪宏	6836867	2022.9.11	0.4	5	1	61	1	0	0	1	0	0	22	146	81	96	99	0.97	-		0	0	0	1	-	0	0	0	0	238	6.2	42.6	11.2	3.69	17.3	23.1283	54.5	57.5	74.8	31.7	169	26.2	3.36	3.33	25.8	9.06	8.94	24.69	8.64466
高德武	6838860	2022.9.9	-2	7	1	68	0	0	0	1	1	0	22	140	91	86	96	0.9	-		0	0	0	1	-	0	0	0	0	184	3.3	34	9	2.85	9.2	16.6969	43.5	45.9	55.1	25.1	172	18.6	2.52	2.47	21.3	7.45	7.35	19.79	6.68943
于延敏	6840065	2022.9.14	-0.8	8	1	68	0	0	0	1	1	0	13	166	77	111	112	0.99	-		1	0	0	0	-	0	0	0	0	342	4.1	40.6	10.6	3.66	31.2	36.2369	52	54.9	86.1	30.2	169	30.1	3.32	3.2	25.6	8.39	8.29	23.2	8.12296
郭文见	6840616	2022.9.11	-1.6	4	1	66	0	0	0	1	0	0	4	120	75	99	105	0.94	-		0	0	0	0	-	0	0	0	0	329	6.1	38.9	10.4	3.43	23.2	30.5665	49.9	52.7	75.9	29.1	171	26	3.27	2.89	24.7	8	8.06	22.22	7.59892
曲日模	6847169	2022.10.01	-1	4	1	70	1	0	0	1	1	0	30	118	66	97	94	1.03			0	0	0	0	0	0	0	0	0			38.8	10.4	3.54	21.3		49.8	52.7	74	29.3	173	24.7	3.07	3.05	24.8	7.97	7.89	21.98	7.34405
张廷俊	6854750	2022.11.01	-0.9	12	1	74	0	0	0	1	1	0	20	118	67	88	100	0.88	-		0	1	1	1	-	0	0	0	1			33.3	8.7	3.24	14.7	24.6	42.4	45.1	59.8	24.2	169	20.9	2.44	2.34	20.6	6.62	6.59	17.99	6.2988
张继成	6857139	2022.11.03	-0.7	7	1	61	0	G2A2	0	1	0	0	10	136	93	105	100	1.05	-		1	0	0	1	-	0	0	0	0	277	5.1	49.5	13.1	4.6	24.9	27.1	63.4	67.2	92.1	37.5	178	29.1	3.94	4.04	30	10.22	10.1	28.3	8.93195
王金栋	6885183	2023.03.01	-1.2	11	1	69	0	0	0	0	1	0	22	158	78	97	103	0.94	-	-	0	0	0	0	0	0	0	0	0			33.8	8.9	3.05	18.1	28.3	43.3	45.8	63.9	25	163	24.1	2.49	2.45	20.9	6.93	6.97	18.84	7.09097
潘锦泉	6889381	2023.03.12	-1.9	12	1	66	1	G3aA2	0	1	1	0	15	107	68	108	112	0.96	-	-	1	0	0	0	0	0	0	0	0			37.9	9.9	3.41	22.8	30.8	48.5	51.2	74	28.1	161	28.5	3.11	2.96	23.8	7.48	7.33
孙清君	6894468	2023.03.17	-2	4	1	81	1	0	0	1	1	1	40	110	59	85	89	0.95	-	-	1	0	0	0	0	0	0	0	0			32.5	8.6	2.93	13.4	23.4	41.6	44	57.4	23.7	166	20.8	2.28	2.29	19.9	6.74	6.78
程安芹	6898978	2023.04.03	-1.5	10	1	61	1	0	0	1	1	0	10	117	79	82	95	0.86	-	-	1	0	0	0	0	0	0	0	0			43.2	11.5	4.1	10.3	14.9	55.4	58.8	69.1	32.6	178	21.8	3.4	3.22	26.1	9.04	8.92
李启国	6900525	2023.04.10	-1.6	13	1	74	0	G1A2	0	1	0	0	20	180	83	85	100	0.85	-	-	1	0	0	0	0	0	0	0	0			33.5	8.7	3.05	17.6	28	42.8	45.3	62.69	24.4	168	22.3	2.45	2.32	20.6	7.13	7.08
王延河	6903247	2023.04.20	-0.5	16	1	65	0	0	0	1	0	0	6	104	60	91	105	0.87	-	-	0	2	0	0	0	0	0	0	0			42.8	11.3	3.9	13.4	18.8	54.8	58	71.4	32	168	25.3	3.35	3.42	25.9	8.58	8.62
牛树柏	6909972	2023.04.28	-1.8	7	1	69	0	0	0	1	0	0	26	116	63	-	-	-	-	-	1	0	0	0	0	0	0	0	0			44.7	11.8	4.13	28.2	31.7	57.1	60.6	88.8	33.5	170	30.7	3.63	3.5	27.3	9.06	9.06
李波	6910626	2023.04.27	-1.6	4	1	61	1	0	0	1	0	1	0.008	131	86	-	-	-	-	-	1	0	0	0	0	0	0	0	0			47.8	12.7	4.38	22.4	25.7	61.3	64.9	87.3	36.3	181	26.6	4.02	3.86	29.9	9.84	9.71
张延军	6910663	2023.05.04	-0.3	11	1	65	1	0	0	1	1	0	13	150	88	109	112		-	-	0	0	1	1	0	0	0	0	0			47.9	12.6	4.58	29.4	31.2	61.3	65.1	94.5	36	177	30.2	3.87	3.87	29.4	9.76	9.65
张伟	6911189	2023.04.27	-1.7	3	1	74	0	0	0	1	0	0	14	144	87	-	-	-	-	-	1	0	0	0	0	0	0	0	0			40.2	10.8	3.76	11.6	17.5	51.7	54.8	66.4	30.7	174	21.9	3.14	3.04	24.9	8	7.99
刘胜军	6914576	2023.05.11	-1	7	1	66	0	0	0	1	0	1	7	104	67	-	-	-	-	-	0	0	0	1	0	0	0	0	0			37	9.9	3.31	31.5	38.6	47.5	50.2	81.7	27.7	170	28.3	3.02	2.97	24.5	7.73	7.65
田夫品	6915783	2023.05.18	-0.3	10	1	65	0	0	0	1	0	0	2	110	85	-	-	-	-	-	0	0	0	1	0	0	0	0	0			41.4	11	3.67	20.5	26.7	53	56.1	76.6	31	170	26.5	3.26	3.26	25.5	8.39	8.43
骆玉祥	6917658	2023.05.29	-1.3	17	1	69	0	0	0	1	0	0	2	112	71	72	83	0.86	-	-	0	0	1	1	0	0	0	0	0			37.5	9.2	3.4	3.1	5.8	47.3	50.1	53.2	25.9	165	19.5	2.48	2.26	19.2	9.12	8.45
郑利田	6918084	2023.05.25	-2.4	12	1	75	0	0	0	1	1	1	28	138	81	83	92	0.9	-	-	1	0	1	1	0	0	0	0	0			32.7	8.6	2.93	14.3	24.5	41.8	44.2	58.5	24	164	21.8	2.31	2.27	19.8	7	6.96
姚元刚	6918708	2023.05.23	-0.1	8	1	60	0	0	0	1	0	0	7	149	91	-	-	-	-	-	0	1	1	0	0	0	0	0	0			42.9	11.1	3.79	22.9	28.4	54.7	57.8	80.7	31.5	176	26.1	3.38	3.28	26.1	8.96	9.98
丁玉明	6920157	2023.05.29	-0.1	11	1	63	0	0	0	1	0	0	2	155	90	-	-	-	-	-	0	0	0	1	0	0	0	0	0
张连成	6922193	2023.06.01	-2.4	9	1	63	0	0	0	1	1	1	15	131	89	-	-	-	-	-	1	0	1	1	0	0	0	0	0			49.2	12.9	4.3	22.2	25	62.9	66.4	88.6	37.1	184	26.2	4.01	4.03	30.4	10.93	10.71
孙开臣	6925061	2023.06.11	-1	11	1	66	0	0	0	0	0	0	3	136	68	-	-	-	-	-	0	0	1	1	0	0	0	0	0
李本忠	6925605	2023.06.09	0.7	8	1	71	0	0	0	1	0	0	0.25	170	100	-	-	-	-	-	1	0	0	1	0	0	0	0	0			40.1	10.5	3.55	27.1	33.4	51.4	54.2	81.3	30.1	174.5	26.7	3.34	3.28	26.2	8.33	8.48
[truncated: 115 more columns]
